# Supplementary material for: N-(2,6-Dimethyl­phen­yl)-4-methyl­benzamide
Source: Acta Crystallogr Sect E Struct Rep Online. 2009 Jun 17;65(Pt 7):o1612. doi: 10.1107/S1600536809022648 (PMC2969511; doi:10.1107/S1600536809022648)
Supplement: Supplementary file 2 [file e-65-o1612-Isup2.hkl]

#
# h,k,l, Fc-squared, Fo-squared, sigma(Fo-squared) and status flag
#
data_I
_shelx_title ' B38 in I41/a '
_shelx_refln_list_code          4
_shelx_F_calc_maximum      340.14
_exptl_crystal_F_000      2048.00
_reflns_d_resolution_high  0.8165
 
loop_
 _symmetry_equiv_pos_as_xyz
 'x, y, z'
 '-x+1/2, -y, z+1/2'
 '-y+3/4, x+1/4, z+1/4'
 'y+3/4, -x+3/4, z+3/4'
 'x+1/2, y+1/2, z+1/2'
 '-x+1, -y+1/2, z+1'
 '-y+5/4, x+3/4, z+3/4'
 'y+5/4, -x+5/4, z+5/4'
 '-x, -y, -z'
 'x-1/2, y, -z-1/2'
 'y-3/4, -x-1/4, -z-1/4'
 '-y-3/4, x-3/4, -z-3/4'
 '-x+1/2, -y+1/2, -z+1/2'
 'x, y+1/2, -z'
 'y-1/4, -x+1/4, -z+1/4'
 '-y-1/4, x-1/4, -z-1/4'
 
_cell_length_a    16.6224
_cell_length_b    16.6224
_cell_length_c    19.9508
_cell_angle_alpha  90.000
_cell_angle_beta   90.000
_cell_angle_gamma  90.000
 
_shelx_F_squared_multiplier     1.000
 
loop_
 _refln_index_h
 _refln_index_k
 _refln_index_l
 _refln_F_squared_calc
 _refln_F_squared_meas
 _refln_F_squared_sigma
 _refln_observed_status
  -2   4   0   104045.93    97711.07    868.49 o
   0   4   0     2567.22     2266.91     61.27 o
   2   4   0    36565.37    36498.81    625.64 o
   4   4   0    17870.06    17732.41    152.03 o
  -4   6   0    60955.51    59920.11    371.66 o
  -2   6   0     9427.66     8818.79    124.26 o
   0   6   0     9845.91    10192.01    153.41 o
   2   6   0    10374.20     9275.98    122.44 o
   4   6   0      883.91      791.91     40.80 o
   6   6   0    23720.06    24786.03    192.05 o
  -6   8   0       41.83       41.95     37.75 o
  -4   8   0    23264.33    22354.00    187.90 o
  -2   8   0    15225.28    18190.69    338.97 o
   0   8   0    27445.42    29489.15    244.76 o
   2   8   0      307.58      321.84     35.06 o
   4   8   0      307.70      229.55     35.31 o
   6   8   0       16.78       -6.16     36.66 o
   8   8   0      858.22      854.09     52.23 o
  -8  10   0        0.00       37.01     54.66 o
  -6  10   0       70.43       36.46     40.13 o
  -4  10   0        0.69       -4.92     12.76 o
  -2  10   0     3337.49     3127.46     66.59 o
   0  10   0     1331.94     1479.73     49.80 o
   2  10   0     3732.24     3907.29     65.01 o
   4  10   0     4437.78     4500.43     61.19 o
   6  10   0       43.28       15.08     37.70 o
   8  10   0     1460.32     1534.07     61.60 o
  10  10   0      223.55      214.17     20.35 o
 -10  12   0      198.26      121.01     73.30 o
  -8  12   0      362.80      307.45     70.33 o
  -6  12   0     1599.86     1388.85     79.10 o
  -4  12   0       91.51      125.97     19.20 o
  -2  12   0       50.89       40.86     13.84 o
   0  12   0      234.43      145.37     42.02 o
   2  12   0     3987.67     3873.93     71.46 o
   4  12   0      733.09      734.31     45.21 o
   6  12   0      979.37      944.81     61.36 o
   8  12   0       46.39       44.67     24.13 o
  10  12   0      393.77      368.22     33.86 o
  12  12   0      180.32      159.79     79.01 o
 -12  14   0        8.70      -42.94     82.46 o
 -10  14   0        4.73       35.78     72.11 o
  -8  14   0     1118.81     1102.26     87.67 o
  -6  14   0     1078.36      705.27     73.11 o
  -4  14   0       16.13       -4.46     22.81 o
  -2  14   0       23.17       14.31     39.70 o
   0  14   0     1807.70     1686.64     64.40 o
   2  14   0      499.61      553.44     55.28 o
   4  14   0       24.88       45.53     62.93 o
   6  14   0        6.44      -18.08    106.49 o
   8  14   0      348.17      435.06     60.71 o
  10  14   0       56.40       82.66     78.64 o
  12  14   0        1.26       53.54     80.57 o
  14  14   0       14.09       56.16     87.14 o
 -12  16   0        9.49      -23.28     83.87 o
 -10  16   0        1.04       38.80     81.90 o
  -8  16   0       58.11       23.62     76.47 o
  -6  16   0      282.39      159.86     61.22 o
  -4  16   0      771.98      657.43     44.33 o
  -2  16   0      333.04      309.30     85.68 o
   0  16   0       14.73       71.72    106.80 o
   2  16   0       64.17      158.24    112.43 o
   4  16   0        1.91        6.72     89.23 o
   6  16   0       56.25      109.45    120.16 o
   8  16   0       44.46       61.04    105.14 o
  10  16   0       14.59       47.77     83.17 o
  12  16   0        8.93       -2.41     89.00 o
  -8  18   0       49.69       57.19     66.95 o
  -6  18   0       25.16       16.13     79.03 o
  -4  18   0       10.30      -26.55     69.11 o
  -2  18   0        5.50      -19.02     81.80 o
   0  18   0       12.63      -39.58    121.14 o
   2  18   0       46.05      154.22    124.53 o
   4  18   0        1.64      -82.81    124.91 o
   6  18   0        0.48       42.58    125.57 o
   8  18   0        4.34       48.18    111.70 o
  -2  20   0        1.28        6.12     78.63 o
   0  20   0        2.82       -8.76     95.60 o
   2  20   0       26.17       58.12    133.63 o
  -2   3   1      501.30      471.17     24.50 o
   0   3   1     2328.08     2261.28     30.62 o
   2   3   1     5545.29     5419.21     50.14 o
  -3   4   1    12455.45    11069.88     41.51 o
  -1   4   1    77001.88    71255.20    578.91 o
   1   4   1    10948.55    10649.09     50.49 o
   3   4   1       45.83       26.98     28.18 o
  -4   5   1       26.07        3.46     15.10 o
  -2   5   1        2.54        9.98     18.39 o
   0   5   1    10041.88     9217.79    153.57 o
   2   5   1     2846.64     2714.30     39.10 o
   4   5   1     9138.37     9216.35     61.71 o
  -5   6   1     2041.17     2062.28     27.46 o
  -3   6   1    15221.70    14950.76     73.06 o
  -1   6   1    26865.16    24808.67    178.96 o
   1   6   1      392.70      411.83     18.25 o
   3   6   1     1367.97     1276.59     30.09 o
   5   6   1     7187.45     7647.68     42.57 o
  -6   7   1       83.20      135.14     16.10 o
  -4   7   1        2.39        9.31     25.10 o
  -2   7   1     4360.87     4946.69     59.28 o
   0   7   1     2985.36     3250.31     38.44 o
   2   7   1       46.78        3.41     23.67 o
   4   7   1     1491.68     1650.09     32.15 o
   6   7   1     2773.14     2942.68     30.19 o
  -7   8   1      837.06      855.12     20.74 o
  -5   8   1      563.45      581.92     29.73 o
  -3   8   1    14208.60    12482.81     50.58 o
  -1   8   1      217.47      267.71     30.57 o
   1   8   1     3283.01     3386.76     42.23 o
   3   8   1      615.99      607.23     27.14 o
   5   8   1      944.73     1106.47     31.50 o
   7   8   1      285.85      281.72     16.26 o
  -8   9   1      363.96      370.07     33.73 o
  -6   9   1      404.29      372.59     31.56 o
  -4   9   1      832.64      956.00     22.47 o
  -2   9   1      542.63      524.55     20.45 o
   0   9   1     1410.03     1329.65     32.41 o
   2   9   1     5081.25     4893.28     35.51 o
   4   9   1      426.62      440.59     27.45 o
   6   9   1      361.62      315.60     25.10 o
   8   9   1       27.20        9.71     21.34 o
  -9  10   1        9.62       12.72     42.19 o
  -7  10   1      165.22      168.19     33.55 o
  -5  10   1     2797.03     2399.88     44.19 o
  -3  10   1     2584.33     2415.88     31.08 o
  -1  10   1      964.57     1017.92     33.45 o
   1  10   1       34.45       19.35     26.57 o
   3  10   1      422.44      471.89     25.67 o
   5  10   1     3168.56     3171.50     38.80 o
   7  10   1       17.54       19.10     18.62 o
   9  10   1     1739.36     1733.98     36.89 o
 -10  11   1      313.82      307.95     46.28 o
  -8  11   1       26.06        4.87     43.05 o
  -6  11   1     1029.45     1095.79     40.05 o
  -4  11   1      183.48      150.52     11.81 o
  -2  11   1      396.05      305.68     15.10 o
   0  11   1       78.05       55.96     25.52 o
   2  11   1      429.82      372.00     29.89 o
   4  11   1        9.53        7.93     26.94 o
   6  11   1     3308.57     3268.68     43.48 o
   8  11   1       10.59        7.33      9.90 o
  10  11   1       49.28       31.82     18.17 o
 -11  12   1        0.10       24.45     51.57 o
  -9  12   1       20.46       -6.94     44.53 o
  -7  12   1      457.26      435.93     47.97 o
  -5  12   1     4406.27     3980.06     65.97 o
  -3  12   1       53.29       31.60     14.52 o
  -1  12   1      161.73      139.60     29.83 o
   1  12   1        1.62        5.51     28.44 o
   3  12   1      144.75      131.99     16.95 o
   5  12   1      494.83      424.03     37.29 o
   7  12   1      212.06      179.99     37.15 o
   9  12   1      585.25      512.07     49.09 o
  11  12   1       75.22       70.99     18.09 o
 -12  13   1       75.56       78.77     56.71 o
 -10  13   1      255.07      271.81     54.56 o
  -8  13   1        1.69       25.06     45.92 o
  -6  13   1       87.18      131.78     47.69 o
  -4  13   1      101.76      101.01     13.08 o
  -2  13   1      143.54      146.02     13.58 o
   0  13   1     1017.21     1062.25     38.74 o
   2  13   1     2923.64     3083.17     49.08 o
   4  13   1      356.07      314.44     22.67 o
   6  13   1        0.01       12.54     41.79 o
   8  13   1       21.19       27.06     27.41 o
  10  13   1      504.57      435.41     36.61 o
  12  13   1       65.07       41.68     56.02 o
 -13  14   1        0.35        4.77     57.53 o
 -11  14   1       31.71       42.57     56.21 o
  -9  14   1       22.15       18.64     50.15 o
  -7  14   1      732.81      610.48     56.98 o
  -5  14   1      206.79      181.03     26.05 o
  -3  14   1       27.07        3.67     26.09 o
  -1  14   1        0.13       10.90     21.41 o
   1  14   1       10.04        6.67     36.18 o
   3  14   1       62.79       37.84     39.47 o
   5  14   1       32.63       46.46     15.45 o
   7  14   1       76.30       49.56     56.96 o
   9  14   1       35.60       48.47     12.73 o
  11  14   1      147.91      177.24     53.45 o
  13  14   1        2.44       14.81     56.04 o
 -12  15   1        5.11       -5.37     57.61 o
 -10  15   1       42.45       69.88     49.72 o
  -8  15   1        1.42        3.43     48.07 o
  -6  15   1       32.34       26.54     28.66 o
  -4  15   1        9.35       -0.47     16.69 o
  -2  15   1      498.28      374.00     46.50 o
   0  15   1      407.83      454.88     53.04 o
   2  15   1       14.84       41.55     50.56 o
   4  15   1        1.06      -26.09     63.57 o
   6  15   1        0.23        6.71     31.30 o
   8  15   1       62.91      189.74     70.81 o
  10  15   1       15.58       19.95     54.68 o
  12  15   1        2.74        2.18     63.68 o
 -11  16   1       12.18       13.63     58.35 o
  -9  16   1       12.18       46.15     55.94 o
  -7  16   1      424.70      353.78     50.28 o
  -5  16   1        2.05      -18.50     41.80 o
  -3  16   1       39.94       37.92     31.04 o
  -1  16   1       13.44       10.30     23.21 o
   1  16   1      938.40      973.37     87.39 o
   3  16   1      227.49      253.60     78.92 o
   5  16   1       19.80       30.02     66.01 o
   7  16   1       21.00       37.22     82.41 o
   9  16   1        0.09      -14.17     71.25 o
  11  16   1       46.12       52.56     57.88 o
 -10  17   1        4.29       10.40     63.03 o
  -8  17   1       17.03       43.81     47.15 o
  -6  17   1        9.83       42.57     45.11 o
  -4  17   1       13.23        1.21     53.30 o
  -2  17   1       13.75       -1.96     52.71 o
   0  17   1       74.09       71.29     65.46 o
   2  17   1      213.89      225.59     69.92 o
   4  17   1       32.14       33.27     80.65 o
   6  17   1        0.09      -51.85     88.13 o
   8  17   1        2.25        9.83     73.55 o
  10  17   1        0.00       46.68     98.47 o
  -9  18   1       33.11       40.45     54.13 o
  -7  18   1       13.19       15.14     48.38 o
  -5  18   1        1.09      -14.99     52.53 o
  -3  18   1        2.39      -11.10     55.73 o
  -1  18   1       24.80       28.87     51.26 o
   1  18   1       74.71       87.89     67.94 o
   3  18   1       29.47       43.84     68.73 o
   5  18   1        0.08       35.40     73.51 o
   7  18   1       24.08       56.44     85.07 o
   9  18   1      104.62      222.94     80.19 o
  -6  19   1        3.63       31.60     60.55 o
  -4  19   1        3.90       51.32     60.56 o
  -2  19   1       31.25       39.54     56.77 o
   0  19   1        0.00       32.93     68.46 o
   2  19   1       11.69       17.61     74.99 o
   4  19   1       36.67      100.61     86.21 o
   6  19   1       54.22      102.50     98.73 o
  -3  20   1       30.45       19.96     61.30 o
  -1  20   1        6.55        9.19     62.18 o
   1  20   1        0.10       15.73     71.51 o
   3  20   1        9.16       49.30     84.08 o
   0   2   2    66181.37    62406.19    885.59 o
   2   2   2    62729.97    59423.11    352.61 o
  -1   3   2    13379.68    12539.84     46.87 o
   1   3   2     5248.79     4835.11     30.80 o
   3   3   2     1973.05     1856.93     30.07 o
  -2   4   2    58993.60    56536.86    275.92 o
   0   4   2    17208.95    16120.61     42.64 o
   2   4   2      332.93      344.80     22.39 o
   4   4   2      696.50      743.38     14.88 o
  -3   5   2     7021.51     6926.70     41.72 o
  -1   5   2     2969.79     2763.58     23.46 o
   1   5   2     1905.33     1798.61     23.20 o
   3   5   2      965.39      988.24     26.37 o
   5   5   2      927.22      914.24     21.21 o
  -2   6   2     7867.54     7992.64     43.43 o
   0   6   2      922.30     1057.94     29.75 o
   2   6   2     1193.77     1194.90     27.31 o
   4   6   2     4122.83     4237.36     42.65 o
   6   6   2     5764.54     6099.69     35.37 o
  -5   7   2      169.69      183.71     28.69 o
  -1   7   2        4.50        3.42     15.28 o
   1   7   2      113.38       87.87     18.90 o
   3   7   2        8.99       -1.69     22.07 o
   5   7   2     2178.02     2208.79     39.05 o
   7   7   2       68.66       50.39     14.77 o
  -6   8   2     1986.81     1959.84     39.18 o
  -4   8   2      721.76      545.82     22.43 o
  -2   8   2    23273.69    25413.28    177.02 o
   0   8   2      137.73      158.46     24.39 o
   2   8   2       81.75       86.70     20.87 o
   4   8   2     3810.30     4028.73     40.09 o
   6   8   2     1188.98     1340.22     27.34 o
   8   8   2       85.98       89.30     20.22 o
  -7   9   2      164.72      119.65     28.65 o
  -5   9   2      521.84      531.33     32.50 o
  -3   9   2       82.87       57.58     20.78 o
  -1   9   2      458.03      496.13     20.82 o
   1   9   2       34.47       21.15     27.03 o
   3   9   2     1558.80     1567.36     34.13 o
   5   9   2      161.22      153.74     26.52 o
   7   9   2      100.12       75.94     12.60 o
   9   9   2      108.53       89.78     22.60 o
  -8  10   2        0.02      -14.34     37.23 o
  -6  10   2       14.54       33.10     31.47 o
  -4  10   2       48.60       49.99     18.79 o
  -2  10   2       51.04       64.92     19.84 o
   0  10   2        4.44        5.57     26.34 o
   2  10   2     1953.92     2023.63     39.01 o
   4  10   2      858.01      848.23     30.27 o
   6  10   2      539.75      467.66     27.03 o
   8  10   2     1752.96     1854.08     30.55 o
  10  10   2       13.72       12.77     39.05 o
  -9  11   2       13.73       -0.90     38.61 o
  -7  11   2      165.77      135.91     42.38 o
  -5  11   2      708.77      655.84     22.81 o
  -3  11   2        2.45       -2.34     17.54 o
  -1  11   2       19.24        5.76     20.25 o
   1  11   2       71.39       48.26     27.15 o
   3  11   2      154.57      138.67     21.42 o
   5  11   2      216.23      243.47     29.27 o
   7  11   2      307.64      316.10     25.28 o
   9  11   2      473.52      405.36     17.73 o
  11  11   2       84.60       63.34     50.97 o
 -10  12   2      287.59      216.55     49.42 o
  -8  12   2      143.15      200.60     48.18 o
  -6  12   2        0.33        9.28     44.37 o
  -4  12   2       61.39       42.97     12.80 o
  -2  12   2      259.97      216.07     30.35 o
   0  12   2        0.10       -3.29     29.00 o
   2  12   2       23.93       49.38     30.31 o
   4  12   2       19.16        8.63     23.54 o
   6  12   2      380.23      400.01     41.06 o
   8  12   2       84.44       79.53     17.41 o
  10  12   2      131.54      122.91     32.52 o
  12  12   2        1.88       23.13     52.10 o
 -11  13   2       27.37       27.28     50.61 o
  -9  13   2        8.38       -1.76     45.89 o
  -7  13   2        3.38       18.77     48.40 o
  -5  13   2      799.31      777.52     21.85 o
  -3  13   2        0.16       10.83     26.40 o
  -1  13   2       12.62       23.28     20.97 o
   1  13   2        0.06        9.88     31.39 o
   3  13   2        1.56       30.59     32.22 o
   5  13   2       58.20       46.68     30.69 o
   7  13   2       21.69       27.40     48.18 o
   9  13   2      366.15      359.90     36.66 o
  11  13   2       64.74       64.42     54.79 o
  13  13   2        6.46       34.53     55.60 o
 -12  14   2       14.94       -5.55     55.26 o
 -10  14   2       21.72        6.33     50.56 o
  -8  14   2      143.94       73.68     49.19 o
  -6  14   2     1473.84     1418.68     52.95 o
  -4  14   2        1.70        5.42     13.60 o
  -2  14   2      382.69      390.90     35.79 o
   0  14   2      738.66      795.49     42.99 o
   2  14   2     1305.58     1370.33     54.62 o
   4  14   2      194.09      172.00     41.49 o
   6  14   2       57.91       69.12     63.17 o
   8  14   2        0.65        6.55     35.53 o
  10  14   2       41.87       64.75     54.05 o
  12  14   2       15.52       37.10     52.66 o
  14  14   2      108.59      116.74     63.06 o
 -13  15   2       10.15        3.44     57.10 o
 -11  15   2        3.24       27.20     55.65 o
  -9  15   2        2.63       26.94     57.06 o
  -7  15   2       68.53       65.54     44.00 o
  -5  15   2      258.87      210.34     16.80 o
  -3  15   2        3.38      -27.35     27.35 o
  -1  15   2        0.05       11.12     23.42 o
   1  15   2      201.14      185.24     46.05 o
   3  15   2      576.83      538.61     54.36 o
   5  15   2       13.56       13.64     26.35 o
   7  15   2        5.28      -13.43     65.08 o
   9  15   2       25.67       50.42     52.76 o
  11  15   2        2.96       75.28     56.50 o
  13  15   2        1.40       60.61     65.03 o
 -12  16   2        6.00       -7.86     65.50 o
 -10  16   2       31.68       25.44     59.15 o
  -8  16   2       13.11       52.32     49.59 o
  -6  16   2       35.15       22.63     41.97 o
  -4  16   2      160.82      115.63     17.48 o
  -2  16   2       25.05       32.46     35.76 o
   0  16   2       11.74       19.09     30.78 o
   2  16   2        8.98       18.81     71.07 o
   4  16   2      123.34      167.13     78.20 o
   6  16   2       72.77      107.08     73.20 o
   8  16   2        5.27       17.42     62.99 o
  10  16   2        0.02        8.64     61.63 o
  12  16   2       60.93       90.16     65.37 o
 -11  17   2        2.77      -15.18     67.96 o
  -9  17   2        1.67       11.18     52.48 o
  -7  17   2       14.72       18.55     46.30 o
  -5  17   2       27.32        9.88     53.01 o
  -3  17   2        8.77        1.16     35.48 o
  -1  17   2        0.10       28.24     57.05 o
   1  17   2        5.69       -3.89     80.27 o
   3  17   2       17.76       60.74     73.38 o
   5  17   2       33.49       46.45     67.86 o
   7  17   2        0.04      -42.35     75.87 o
   9  17   2        7.71       35.26     76.55 o
  11  17   2       10.31        0.01     76.98 o
  -8  18   2        2.32       18.56     46.38 o
  -6  18   2       87.71       71.36     59.98 o
  -4  18   2        3.85       36.11     55.05 o
  -2  18   2       27.83       10.89     55.62 o
   0  18   2      110.76      178.25     67.61 o
   2  18   2       27.33       55.91     83.71 o
   4  18   2       20.69      -25.88     85.99 o
   6  18   2       12.36       37.95     91.11 o
   8  18   2        0.04       18.15     69.34 o
  -7  19   2        0.01        8.21     62.25 o
  -5  19   2       10.55       72.64     64.67 o
  -3  19   2        0.35      -10.03     61.08 o
  -1  19   2        9.93       12.47     57.18 o
   1  19   2        6.50        5.48     66.55 o
   3  19   2        4.05        9.88     88.36 o
   5  19   2       26.95       41.31     85.43 o
   7  19   2       30.44       25.09     95.28 o
  -2  20   2        0.08       61.31     59.97 o
   0  20   2       28.77       -4.60     67.82 o
   2  20   2        0.33      -35.91     71.74 o
   0   1   3      396.58      368.22     40.63 o
  -1   2   3     4992.58     5014.62     34.05 o
   1   2   3    15207.03    14892.41     73.47 o
  -2   3   3      475.40      407.05     13.41 o
   0   3   3    11156.38    10880.29     48.77 o
   2   3   3       84.15       75.28     16.97 o
  -3   4   3       28.60       20.89     12.75 o
  -1   4   3    25010.49    24741.87     87.14 o
   1   4   3      289.46      308.54     16.08 o
   3   4   3      132.19      151.63     16.64 o
  -4   5   3        1.55      -13.71     20.43 o
  -2   5   3     1316.91     1294.71     18.06 o
   0   5   3     1511.90     1735.52     19.61 o
   2   5   3        0.99       -4.19     20.21 o
   4   5   3     2023.44     1925.64     22.70 o
  -5   6   3      769.74      794.69     24.81 o
  -3   6   3      383.23      438.30     13.57 o
  -1   6   3     1286.67     1290.36     18.88 o
   1   6   3      685.31      623.40     16.21 o
   3   6   3       53.54       59.11     22.22 o
   5   6   3      629.00      668.05     18.36 o
  -6   7   3      495.78      583.99     24.06 o
  -4   7   3     2367.76     2279.64     29.87 o
  -2   7   3      298.61      348.10     18.83 o
   0   7   3     4415.83     4525.55     45.76 o
   2   7   3     3144.41     3310.05     32.78 o
   4   7   3       45.25       59.32     23.88 o
   6   7   3     2618.09     2409.86     23.78 o
  -7   8   3      229.05      252.29     26.50 o
  -5   8   3      159.12      202.18     17.66 o
  -3   8   3    10730.36    10877.13     60.45 o
  -1   8   3      141.06      158.60     18.05 o
   1   8   3        6.47       26.99     19.89 o
   3   8   3     1607.55     1825.23     35.84 o
   5   8   3      341.00      318.52     28.81 o
   7   8   3      349.32      332.69     18.37 o
  -8   9   3      376.16      355.76     31.30 o
  -6   9   3      307.72      246.69     29.44 o
  -4   9   3     1204.87     1347.63     29.01 o
  -2   9   3     2145.15     2136.51     27.92 o
   0   9   3     2627.56     2650.26     39.78 o
   2   9   3     5690.51     6256.12     43.39 o
   4   9   3      133.78       90.99     26.84 o
   6   9   3      113.45       98.17     17.75 o
   8   9   3      281.23      242.15     18.83 o
  -9  10   3      104.22       62.39     43.60 o
  -7  10   3       12.63       20.31     30.99 o
  -5  10   3      693.47      647.01     23.42 o
  -3  10   3     1807.74     1788.50     22.62 o
  -1  10   3      124.77      129.62     20.05 o
   1  10   3      161.65      173.19     28.31 o
   3  10   3       14.16       17.85     23.75 o
   5  10   3     1557.89     1573.34     32.98 o
   7  10   3      119.47       73.34     16.23 o
   9  10   3      240.20      227.90     19.45 o
 -10  11   3        1.22       22.31     45.75 o
  -8  11   3      168.16      106.98     43.25 o
  -6  11   3       92.01       38.23     35.34 o
  -4  11   3       94.38       51.48     19.97 o
  -2  11   3      124.82      117.65     21.19 o
   0  11   3     1962.45     2076.51     32.06 o
   2  11   3       74.44       63.33     27.15 o
   4  11   3       62.47       65.27     26.66 o
   6  11   3        6.65       -9.65     27.37 o
   8  11   3     3238.57     3220.34     39.55 o
  10  11   3        1.29      -15.09     45.17 o
 -11  12   3       77.15       67.99     48.34 o
  -9  12   3       10.27       26.42     48.35 o
  -7  12   3      213.88      156.36     46.55 o
  -5  12   3     2882.24     2736.85     35.06 o
  -3  12   3        0.09        1.26     13.38 o
  -1  12   3      404.60      413.25     22.95 o
   1  12   3      607.79      606.55     33.13 o
   3  12   3      253.09      235.03     24.08 o
   5  12   3        0.40        7.38     30.88 o
   7  12   3       15.68      -11.48     31.74 o
   9  12   3       39.35       38.44     22.92 o
  11  12   3       25.12       16.40     47.12 o
 -12  13   3        6.18       -4.82     58.17 o
 -10  13   3       56.34       92.01     53.74 o
  -8  13   3        0.83       17.49     45.88 o
  -6  13   3     1084.88      919.87     52.00 o
  -4  13   3      218.82      213.75     16.54 o
  -2  13   3      109.27      129.34     25.39 o
   0  13   3        0.03        7.28     22.89 o
   2  13   3      631.37      637.12     38.35 o
   4  13   3      295.60      295.06     30.80 o
   6  13   3        1.72        5.64     40.68 o
   8  13   3     1260.18     1176.20     27.83 o
  10  13   3        8.20       10.70     15.77 o
  12  13   3        6.03       80.41     51.59 o
 -13  14   3       14.97       55.69     58.89 o
 -11  14   3        3.70       31.28     57.53 o
  -9  14   3       33.01       56.99     50.68 o
  -7  14   3      203.35      178.45     49.16 o
  -5  14   3      131.33      119.42     14.98 o
  -3  14   3       36.56        4.68     28.53 o
  -1  14   3      165.75      176.60     25.48 o
   1  14   3      329.91      284.56     41.13 o
   3  14   3     2509.76     2519.57     60.64 o
   5  14   3      153.26      209.98     34.69 o
   7  14   3        0.74       29.38     55.26 o
   9  14   3      173.95      167.68     38.51 o
  11  14   3        5.32        4.87     54.97 o
  13  14   3        8.00       32.77     54.73 o
 -12  15   3        5.37       -0.02     55.58 o
 -10  15   3        6.11        9.09     57.49 o
  -8  15   3        6.61       -6.73     49.84 o
  -6  15   3       38.93       56.37     32.61 o
  -4  15   3       81.76       79.82     17.76 o
  -2  15   3       27.13       21.55     31.05 o
   0  15   3       94.63      100.64     28.69 o
   2  15   3        9.33       22.47     43.20 o
   4  15   3       20.44       28.10     53.16 o
   6  15   3      154.99      196.79     42.91 o
   8  15   3      139.95      188.60     34.35 o
  10  15   3        8.78        2.68     56.71 o
  12  15   3        4.03        2.91     57.88 o
 -11  16   3       22.35       29.98     63.55 o
  -9  16   3        4.38        9.19     55.98 o
  -7  16   3        4.03        2.78     47.90 o
  -5  16   3      241.49      234.02     41.33 o
  -3  16   3       32.34       49.63     32.51 o
  -1  16   3       22.01       10.90     45.37 o
   1  16   3       68.14       52.76     33.69 o
   3  16   3       96.12       87.05     56.52 o
   5  16   3       25.93       48.64     78.38 o
   7  16   3        3.12      -29.56     76.70 o
   9  16   3        4.86       62.23     56.49 o
  11  16   3       67.47      137.74     79.66 o
 -10  17   3       20.96       50.32     56.13 o
  -8  17   3        3.11      -21.32     50.77 o
  -6  17   3        0.11       13.03     45.54 o
  -4  17   3        1.05      -14.54     53.86 o
  -2  17   3       14.43       10.86     40.88 o
   0  17   3       77.06       63.72     49.25 o
   2  17   3      154.26      129.33     93.13 o
   4  17   3        9.49       11.08     75.38 o
   6  17   3       16.24       11.86     74.88 o
   8  17   3        0.04       26.66     84.91 o
  10  17   3       41.22      107.71     78.15 o
  -9  18   3       14.63       24.18     55.94 o
  -7  18   3       21.94       53.08     50.92 o
  -5  18   3       19.35       64.97     55.36 o
  -3  18   3        1.05       15.82     56.69 o
  -1  18   3        4.08       25.82     44.74 o
   1  18   3      102.31       95.90     69.20 o
   3  18   3        0.80       41.76     88.18 o
   5  18   3        3.37      -19.01     85.28 o
   7  18   3        0.00        5.25     87.76 o
   9  18   3        5.53        7.60     77.19 o
  -6  19   3       49.35       42.80     59.51 o
  -4  19   3        0.56      -15.39     59.19 o
  -2  19   3       38.54       12.86     57.20 o
   0  19   3        1.36       35.83     68.62 o
   2  19   3        0.62       63.00     69.38 o
   4  19   3        4.69      -47.38     83.25 o
   6  19   3       20.26       80.64     97.53 o
  -1  20   3       69.01      121.84     64.37 o
   1  20   3        2.13       80.92     75.76 o
   0   0   4   115697.38   113823.85   1527.37 o
   1   1   4    34826.96    32570.11    100.14 o
   0   2   4     3992.82     3896.43     18.96 o
   2   2   4    27758.95    26897.86     86.20 o
  -1   3   4      368.21      458.91     13.11 o
   1   3   4    24207.96    23714.21    121.57 o
   3   3   4     2764.68     2864.97     24.32 o
  -2   4   4    10254.60    10172.30     31.63 o
   0   4   4      609.54      666.37     12.01 o
   2   4   4     4198.89     3806.49     34.93 o
   4   4   4       13.00       10.66     16.67 o
  -3   5   4     1777.25     1772.46     19.77 o
  -1   5   4      871.98      989.74     13.98 o
   1   5   4      731.70      601.81     15.54 o
   3   5   4      156.96      113.58     17.93 o
   5   5   4      420.46      596.37     35.45 o
  -4   6   4     7008.25     7375.14     56.10 o
  -2   6   4       68.80       58.35     13.42 o
   0   6   4     1852.08     1869.02     22.59 o
   2   6   4      823.09      779.39     22.24 o
   4   6   4       12.26       22.79     18.13 o
   6   6   4     6768.60     6868.03     35.85 o
  -5   7   4     1278.95     1343.01     26.76 o
  -3   7   4     5615.64     5864.12     34.46 o
  -1   7   4     2387.96     2426.22     20.74 o
   1   7   4      139.12      181.66     16.50 o
   3   7   4     5660.42     6267.63     59.83 o
   5   7   4      919.61      887.96     28.74 o
   7   7   4        3.01       -5.14     19.24 o
  -6   8   4       17.80        7.72     26.37 o
  -4   8   4     2361.91     2370.62     25.05 o
  -2   8   4      199.43      197.39     16.42 o
   0   8   4        5.69        8.19     18.87 o
   2   8   4      214.78      187.61     18.18 o
   4   8   4        0.99      -20.00     29.66 o
   6   8   4      303.41      275.54     18.56 o
   8   8   4     1362.60     1451.89     27.65 o
  -7   9   4       43.56       41.31     17.10 o
  -5   9   4      127.49      152.78     21.95 o
  -3   9   4        2.78        8.80     14.65 o
  -1   9   4      217.41      234.42     19.35 o
   1   9   4        0.01        5.29     22.70 o
   3   9   4       30.92       49.71     21.14 o
   5   9   4       21.71       41.20     26.86 o
   7   9   4      285.46      295.73     16.62 o
   9   9   4       14.40       26.23     23.71 o
  -8  10   4       42.57       62.46     42.61 o
  -6  10   4        7.01       12.81     28.86 o
  -4  10   4      640.79      652.55     16.60 o
  -2  10   4      450.54      456.74     15.04 o
   0  10   4      189.31      261.49     22.48 o
   2  10   4     1888.70     1856.54     30.99 o
   4  10   4      772.85      807.85     27.67 o
   6  10   4      568.73      592.00     21.45 o
   8  10   4       74.26       49.47     13.12 o
  10  10   4       12.42        8.25     42.89 o
  -9  11   4       99.29       79.73     42.87 o
  -7  11   4      470.41      439.11     42.84 o
  -5  11   4      675.70      689.33     26.95 o
  -3  11   4       12.96        4.63     13.01 o
  -1  11   4       31.62       21.81     21.00 o
   1  11   4      243.51      253.54     27.15 o
   3  11   4      462.02      425.54     17.22 o
   5  11   4       27.51       36.38     26.75 o
   7  11   4     1216.65     1186.33     27.67 o
   9  11   4      144.56      156.48     24.84 o
  11  11   4       42.98       39.94     47.89 o
 -10  12   4      191.57      172.72     51.73 o
  -8  12   4       49.98        7.62     45.44 o
  -6  12   4        0.03       20.84     42.50 o
  -4  12   4      654.11      550.80     16.95 o
  -2  12   4      111.58      107.30     24.47 o
   0  12   4        2.16       10.58     21.38 o
   2  12   4      104.72       98.58     30.17 o
   4  12   4       99.72       95.75     18.51 o
   6  12   4      234.01      241.88     49.66 o
   8  12   4      438.16      428.16     22.68 o
  10  12   4       90.70       84.69     43.81 o
  12  12   4      140.71      131.68     52.70 o
 -11  13   4        9.35        0.69     51.15 o
  -9  13   4       55.82       21.37     49.12 o
  -7  13   4      243.33      232.70     47.95 o
  -5  13   4      823.73      806.65     28.99 o
  -3  13   4       14.54        6.69     17.79 o
  -1  13   4      119.72      120.83     22.20 o
   1  13   4       14.01       15.58     25.03 o
   3  13   4      527.73      494.14     41.36 o
   5  13   4       14.06        7.96     22.98 o
   7  13   4        0.13       -7.72     26.23 o
   9  13   4       74.45       66.49     26.80 o
  11  13   4        6.12       29.44     54.43 o
  13  13   4        5.68       48.83     55.82 o
 -12  14   4        2.64      -19.56     57.07 o
 -10  14   4        4.93       -5.20     51.74 o
  -8  14   4       12.56       24.17     49.15 o
  -6  14   4       76.51       67.57     33.79 o
  -4  14   4       22.31       21.75     17.83 o
  -2  14   4        6.79       18.55     29.58 o
   0  14   4       11.35        3.03     28.45 o
   2  14   4      102.98       94.49     39.86 o
   4  14   4      603.19      675.63     35.87 o
   6  14   4        1.41      -11.79     38.99 o
   8  14   4      341.55      379.80     27.43 o
  10  14   4        0.04      -17.91     48.63 o
  12  14   4       16.88       63.55     60.41 o
  14  14   4        0.64       45.68     61.74 o
 -13  15   4        8.56        6.86     62.18 o
 -11  15   4        6.89       63.95     57.49 o
  -9  15   4        0.14       31.66     50.39 o
  -7  15   4        7.10       13.92     34.68 o
  -5  15   4       21.90       24.13     22.76 o
  -3  15   4        7.68        8.63     30.22 o
  -1  15   4        0.01       -2.72     31.50 o
   1  15   4      343.17      326.87     32.75 o
   3  15   4       76.60       84.58     43.83 o
   5  15   4       30.91       33.49     36.06 o
   7  15   4       81.13      104.48     40.22 o
   9  15   4       63.54       50.78     54.08 o
  11  15   4       59.90      111.47     60.89 o
  13  15   4        0.26       24.67     64.44 o
 -12  16   4       10.78        5.12     64.91 o
 -10  16   4        0.15       13.94     58.09 o
  -8  16   4       26.70       55.08     45.94 o
  -6  16   4      223.11      236.25     48.82 o
  -4  16   4      181.07      157.57     32.24 o
  -2  16   4      166.37      158.67     34.54 o
   0  16   4       36.65       52.42     40.11 o
   2  16   4       17.13       31.67     34.92 o
   4  16   4        3.22       51.53     56.17 o
   6  16   4       63.08       98.98     82.99 o
   8  16   4      164.39      196.17     78.16 o
  10  16   4        3.46       14.08     59.45 o
  12  16   4        4.67       10.20     71.77 o
  -9  17   4        2.43       -9.45     52.42 o
  -7  17   4       86.99      141.67     50.46 o
  -5  17   4       13.90       44.57     50.66 o
  -3  17   4        7.73        3.50     38.77 o
  -1  17   4        5.85       26.93     45.14 o
   1  17   4      121.98      164.94     63.58 o
   3  17   4      106.43       86.34     78.77 o
   5  17   4        2.75      -50.05     73.19 o
   7  17   4       25.32       85.96     79.39 o
   9  17   4        0.13       27.04     74.70 o
  -8  18   4       11.02       30.72     54.09 o
  -6  18   4        3.68        2.40     53.65 o
  -4  18   4        7.36       19.85     53.24 o
  -2  18   4        0.93       23.60     62.60 o
   0  18   4        4.41       63.35     49.10 o
   2  18   4       47.69       49.57     68.79 o
   4  18   4        5.01       66.48     85.38 o
   6  18   4       10.98       38.34     85.89 o
   8  18   4        0.26       96.80     91.96 o
  -5  19   4        1.70       16.53     57.78 o
  -3  19   4       33.24       74.67     62.93 o
  -1  19   4       44.46       90.48     65.81 o
   1  19   4       29.72       31.46     66.42 o
   3  19   4       14.50       80.80     67.65 o
   5  19   4       11.75       67.67     95.85 o
   0  20   4        2.49      -14.08     69.36 o
   0   1   5    68892.64    65977.61    244.11 o
  -1   2   5    39760.14    38922.28    131.59 o
   1   2   5     6688.12     6351.66     36.02 o
  -2   3   5    12339.73    11818.96     64.78 o
   0   3   5     1089.37     1179.50     15.53 o
   2   3   5    11039.41    10227.43     44.49 o
  -3   4   5       16.62        4.58     15.95 o
  -1   4   5     2510.26     2664.15     19.03 o
   1   4   5     2346.54     2389.00     19.59 o
   3   4   5     2408.83     2180.58     28.61 o
  -4   5   5      791.44      893.38     17.41 o
  -2   5   5      977.23      953.87     15.94 o
   0   5   5      435.52      419.99     14.50 o
   2   5   5    10781.36    10859.81     59.88 o
   4   5   5      314.44      291.63     19.32 o
  -5   6   5      195.58      159.64     21.48 o
  -3   6   5     3992.41     4187.69     25.41 o
  -1   6   5     1992.11     2194.14     19.94 o
   1   6   5     6048.03     6481.36     29.73 o
   3   6   5      447.94      491.80     25.52 o
   5   6   5     2843.66     3124.56     30.99 o
  -6   7   5       34.41       10.38     21.49 o
  -4   7   5     1671.90     1671.17     21.97 o
  -2   7   5      450.52      432.47     15.74 o
   0   7   5        0.03       10.40     14.95 o
   2   7   5     7166.76     7603.55     42.47 o
   4   7   5      933.14     1148.85     24.24 o
   6   7   5      679.86      739.74     21.57 o
  -7   8   5       80.42       82.53     20.90 o
  -5   8   5     1106.72     1241.50     28.49 o
  -3   8   5      147.59      124.68     16.10 o
  -1   8   5      109.22      142.97     16.68 o
   1   8   5     2600.70     2828.80     28.05 o
   3   8   5      136.17       74.23     24.16 o
   5   8   5      654.70      656.98     22.45 o
   7   8   5        2.27        6.56     15.99 o
  -8   9   5     2794.87     2598.71     35.87 o
  -6   9   5     1080.70     1116.09     25.55 o
  -4   9   5       12.13       18.86     15.66 o
  -2   9   5      954.76      880.93     19.45 o
   0   9   5     3121.36     3018.71     34.38 o
   2   9   5       21.55       17.85     17.41 o
   4   9   5        2.90        2.54     28.81 o
   6   9   5      517.49      537.26     20.72 o
   8   9   5        2.26      -20.25     20.25 o
  -9  10   5      788.99      800.84     48.73 o
  -7  10   5       11.44       -2.99     17.34 o
  -5  10   5      359.63      355.37     17.37 o
  -3  10   5      204.09      186.16     15.44 o
  -1  10   5        5.64       22.93     17.84 o
   1  10   5      634.65      558.09     23.98 o
   3  10   5      261.37      250.18     18.81 o
   5  10   5      220.14      207.60     24.06 o
   7  10   5      201.45      178.73     20.17 o
   9  10   5     1057.08     1055.80     36.29 o
 -10  11   5       55.13       37.29     20.59 o
  -8  11   5        7.08       -8.15     39.29 o
  -6  11   5      110.19      126.21     34.03 o
  -4  11   5      785.31      701.76     18.99 o
  -2  11   5      173.28      137.73     19.54 o
   0  11   5      253.71      209.64     21.68 o
   2  11   5      174.23      194.56     23.06 o
   4  11   5      169.78      176.11     20.06 o
   6  11   5      427.29      414.87     25.75 o
   8  11   5      554.18      571.55     23.22 o
  10  11   5       67.82       46.49     27.36 o
 -11  12   5        9.07        4.83     50.71 o
  -9  12   5      256.06      230.99     50.96 o
  -7  12   5       35.60       54.29     42.42 o
  -5  12   5      369.17      352.93     25.84 o
  -3  12   5      264.61      237.78     18.09 o
  -1  12   5       85.21       37.85     20.30 o
   1  12   5     1245.85     1263.13     30.42 o
   3  12   5      171.73      190.06     25.51 o
   5  12   5       41.16       59.40     33.60 o
   7  12   5      155.69      179.84     27.20 o
   9  12   5       62.24       48.77     26.92 o
  11  12   5        2.76       15.85     50.04 o
 -12  13   5        0.37       33.49     53.62 o
 -10  13   5        0.53       -5.04     50.33 o
  -8  13   5      130.75      162.48     49.70 o
  -6  13   5       51.18       44.88     32.07 o
  -4  13   5       83.56       59.84     12.91 o
  -2  13   5     2032.86     1935.19     36.51 o
   0  13   5     3651.82     3852.32     46.30 o
   2  13   5      432.86      454.17     31.66 o
   4  13   5       11.26       28.00     32.54 o
   6  13   5       80.59       75.75     30.59 o
   8  13   5      477.83      419.34     27.63 o
  10  13   5      158.31      160.05     37.51 o
  12  13   5        4.17       10.00     54.28 o
 -13  14   5        4.58       20.41     55.99 o
 -11  14   5        2.98        1.08     52.39 o
  -9  14   5      354.13      365.79     54.93 o
  -7  14   5       53.15       56.11     35.73 o
  -5  14   5       22.70       31.68     19.18 o
  -3  14   5       93.09       93.42     19.36 o
  -1  14   5      157.10      136.74     29.46 o
   1  14   5      248.55      228.52     30.67 o
   3  14   5      180.32      226.20     43.95 o
   5  14   5       54.14       70.67     20.31 o
   7  14   5       83.49       90.32     27.97 o
   9  14   5        6.60        2.62     19.25 o
  11  14   5       21.63       28.88     55.83 o
  13  14   5       17.10       17.89     62.56 o
 -12  15   5       37.32       68.32     57.69 o
 -10  15   5        3.06       38.22     57.35 o
  -8  15   5       22.27       35.99     37.50 o
  -6  15   5       52.45       47.87     34.40 o
  -4  15   5       56.60       50.96     31.51 o
  -2  15   5       79.86       93.20     32.19 o
   0  15   5        3.82       -4.29     26.45 o
   2  15   5       17.17       40.45     31.49 o
   4  15   5       77.22       93.32     43.30 o
   6  15   5       96.70      120.31     37.03 o
   8  15   5      109.33      121.43     32.81 o
  10  15   5       31.59      -18.14     59.43 o
  12  15   5        1.04       25.20     61.28 o
 -11  16   5        0.01       28.86     63.97 o
  -9  16   5       14.14       -4.80     48.21 o
  -7  16   5      210.97      179.95     46.53 o
  -5  16   5        9.26       -6.28     32.24 o
  -3  16   5        0.05        9.21     31.74 o
  -1  16   5       18.93       16.28     33.87 o
   1  16   5      451.69      412.82     41.29 o
   3  16   5      167.71      179.99     38.73 o
   5  16   5       64.75       90.00     73.41 o
   7  16   5       51.02      126.74     49.90 o
   9  16   5        0.69       39.56     66.56 o
  11  16   5        2.19       40.27     68.17 o
 -10  17   5       34.52       66.37     52.49 o
  -8  17   5        1.18       22.92     48.47 o
  -6  17   5        0.30       42.04     48.16 o
  -4  17   5        0.00       37.97     51.73 o
  -2  17   5        0.16       26.47     43.86 o
   0  17   5        0.92       25.94     46.39 o
   2  17   5       11.21       28.90     61.46 o
   4  17   5       38.61       55.80     59.88 o
   6  17   5       68.02       49.28     77.52 o
   8  17   5       17.53        8.08     93.52 o
  10  17   5        0.08       19.50     64.19 o
  -7  18   5        1.20       17.69     50.54 o
  -5  18   5        0.05       53.45     58.97 o
  -3  18   5        3.63       20.89     54.05 o
  -1  18   5        2.48       27.42     45.57 o
   1  18   5       10.47       80.85     50.63 o
   3  18   5        1.63        9.00     67.78 o
   5  18   5        8.42       32.78     81.84 o
   7  18   5       23.17       36.98     96.26 o
  -6  19   5       60.25      101.63     61.43 o
  -4  19   5       19.28       33.60     57.77 o
  -2  19   5        5.46       18.89     65.12 o
   0  19   5        3.18       -0.81     66.45 o
   2  19   5       24.05       -4.58     64.58 o
   4  19   5       26.48       44.91     68.09 o
   6  19   5       20.66      112.73    144.03 o
   1   1   6    17077.48    16342.07     43.16 o
   0   2   6    51813.93    50467.77    177.76 o
   2   2   6     2664.71     2452.86     20.49 o
  -1   3   6     4044.67     3982.77     24.15 o
   1   3   6     5257.81     5222.47     30.15 o
   3   3   6      924.03      908.61     16.32 o
  -2   4   6     1980.00     2139.21     16.86 o
   0   4   6     2073.45     2135.64     18.65 o
   2   4   6     3218.81     3301.40     23.89 o
   4   4   6      301.89      309.21     19.93 o
  -3   5   6      707.05      712.17     16.21 o
  -1   5   6     1078.52     1051.96     18.15 o
   1   5   6     1560.85     1616.04     18.23 o
   3   5   6       11.81       12.28     16.76 o
   5   5   6        0.82        0.64     19.77 o
  -4   6   6       22.97       -0.86     16.22 o
  -2   6   6      202.31      225.61     10.73 o
   0   6   6      908.89      797.29     17.46 o
   2   6   6     1317.28     1251.86     20.91 o
   4   6   6     1296.61     1314.81     25.16 o
   6   6   6     2305.65     2527.09     31.51 o
  -5   7   6       21.27       13.89     23.77 o
  -3   7   6       47.40       53.39     14.37 o
  -1   7   6      569.42      546.71     15.25 o
   1   7   6      257.28      290.48     17.32 o
   3   7   6      512.94      442.94     23.32 o
   5   7   6       19.13       24.71     18.63 o
   7   7   6     1179.94     1208.07     22.93 o
  -6   8   6       30.35       20.50     21.33 o
  -4   8   6      909.54     1109.08     19.54 o
  -2   8   6       78.84       84.26     14.88 o
   0   8   6      316.29      316.24     17.61 o
   2   8   6      191.96      218.46     18.48 o
   4   8   6      552.19      484.80     22.56 o
   6   8   6      984.46     1008.46     24.27 o
   8   8   6       92.55      118.39     22.82 o
  -7   9   6       36.13        9.44     22.36 o
  -5   9   6       73.22       90.06     16.10 o
  -3   9   6      249.82      283.34     17.13 o
  -1   9   6      127.34      171.15     19.18 o
   1   9   6     1139.87     1174.15     23.31 o
   3   9   6      686.21      737.88     22.62 o
   5   9   6       21.33       24.10     19.54 o
   7   9   6       29.91       34.28     19.24 o
   9   9   6        4.14        7.79     27.77 o
  -8  10   6     1801.15     1860.55     38.14 o
  -6  10   6      111.46       92.35     22.09 o
  -4  10   6     4927.08     4848.12     39.46 o
  -2  10   6      827.79      861.55     18.63 o
   0  10   6     3385.01     3560.11     46.28 o
   2  10   6      533.87      505.80     21.20 o
   4  10   6        8.00       19.54     19.69 o
   6  10   6       33.50       47.96     20.81 o
   8  10   6      332.25      325.36     21.98 o
  10  10   6       83.10       74.54     30.00 o
  -9  11   6      176.08      150.12     24.41 o
  -7  11   6        4.41        8.59     41.58 o
  -5  11   6      183.56      189.37     19.51 o
  -3  11   6      432.62      410.70     17.46 o
  -1  11   6        0.02        1.98     20.49 o
   1  11   6      261.08      316.94     22.55 o
   3  11   6       33.92       25.38     18.76 o
   5  11   6        5.07        3.87     25.66 o
   7  11   6        1.78        1.77     24.95 o
   9  11   6      470.09      435.59     33.00 o
  11  11   6      120.01      142.68     50.26 o
 -10  12   6       83.87       69.58     48.97 o
  -8  12   6      323.35      296.75     44.00 o
  -6  12   6      614.80      465.02     34.69 o
  -4  12   6       21.26       33.45     15.89 o
  -2  12   6       73.61       54.01     23.63 o
   0  12   6     1415.73     1463.46     28.01 o
   2  12   6        1.19       10.57     26.51 o
   4  12   6       23.86       37.78     23.47 o
   6  12   6       49.11       55.32     28.02 o
   8  12   6     1358.76     1506.56     34.09 o
  10  12   6      125.42      124.57     32.40 o
  12  12   6        5.23        9.10     52.38 o
 -11  13   6       21.90       12.39     53.76 o
  -9  13   6       17.90       35.67     50.05 o
  -7  13   6       98.53       96.34     38.26 o
  -5  13   6      336.29      314.17     24.44 o
  -3  13   6       34.45       14.06     20.84 o
  -1  13   6      366.72      336.52     27.57 o
   1  13   6       64.71       51.21     27.75 o
   3  13   6      178.07      193.77     26.03 o
   5  13   6       14.17       12.34     25.66 o
   7  13   6       13.36       27.02     29.65 o
   9  13   6      234.93      239.06     21.49 o
  11  13   6       34.40       59.10     56.07 o
  13  13   6        7.91       40.65     57.23 o
 -12  14   6       30.95       27.97     54.59 o
 -10  14   6        0.00       -3.63     51.36 o
  -8  14   6        8.81       19.02     40.53 o
  -6  14   6      139.63      139.83     27.51 o
  -4  14   6      198.11      162.26     18.80 o
  -2  14   6      267.80      264.98     29.12 o
   0  14   6       76.89       64.47     25.61 o
   2  14   6     1829.06     1897.20     41.88 o
   4  14   6     2554.01     2798.36     58.80 o
   6  14   6      741.16      747.22     27.66 o
   8  14   6      212.92      227.09     29.06 o
  10  14   6       49.13       75.26     51.84 o
  12  14   6        0.03       -1.69     58.21 o
 -11  15   6        0.93       36.77     58.78 o
  -9  15   6       22.78       44.28     45.03 o
  -7  15   6      146.78      128.61     37.99 o
  -5  15   6      223.01      256.89     28.80 o
  -3  15   6       17.59       19.90     22.51 o
  -1  15   6       23.35       44.05     31.04 o
   1  15   6       53.44       71.19     31.59 o
   3  15   6       90.94      103.66     34.04 o
   5  15   6        2.92       16.42     42.67 o
   7  15   6       35.94       28.82     25.95 o
   9  15   6       16.65       65.38     64.01 o
  11  15   6        1.16      -14.45     58.26 o
 -10  16   6       13.38       38.10     49.08 o
  -8  16   6       10.19       10.56     46.94 o
  -6  16   6      151.13      151.69     39.09 o
  -4  16   6       75.90       58.80     38.94 o
  -2  16   6      172.50      209.36     38.72 o
   0  16   6       19.49       14.83     32.94 o
   2  16   6       67.91       46.25     40.24 o
   4  16   6       38.51       38.85     38.84 o
   6  16   6      900.52     1017.90     70.11 o
   8  16   6      183.56      209.38     81.34 o
  10  16   6       39.26       35.78     59.29 o
  -9  17   6        0.58       17.73     49.97 o
  -7  17   6        3.09       18.27     52.92 o
  -5  17   6        4.28       33.55     54.72 o
  -3  17   6        3.32       -2.20     43.16 o
  -1  17   6        0.26        6.74     45.77 o
   1  17   6       51.06       97.73     51.27 o
   3  17   6       57.45       76.33     60.97 o
   5  17   6        0.52       20.86     59.24 o
   7  17   6        9.73       18.49     92.52 o
   9  17   6        0.43       59.60    101.72 o
  -8  18   6       33.18       68.61     60.90 o
  -6  18   6      138.57      214.91     61.12 o
  -4  18   6       19.80       29.46     62.69 o
  -2  18   6        0.22       21.45     65.52 o
   0  18   6        5.19       22.27     48.86 o
   2  18   6       50.63      103.75     58.47 o
   4  18   6       61.42       92.76     62.83 o
   6  18   6      158.07      120.04     80.43 o
   8  18   6       11.21      112.12    126.22 o
  -5  19   6        9.39       35.68     61.66 o
  -3  19   6        4.07       20.42     56.54 o
  -1  19   6        3.55       37.19     62.86 o
   1  19   6        2.05        0.90     52.79 o
   3  19   6        3.22       18.39     66.16 o
   5  19   6        0.36       69.35     72.76 o
   0   1   7      604.64      666.77     13.23 o
  -1   2   7     2804.26     2733.46     18.70 o
   1   2   7     1559.01     1468.24     17.37 o
  -2   3   7     3984.07     4042.83     39.29 o
   0   3   7     3489.76     3275.94     19.08 o
   2   3   7      500.19      507.91     17.88 o
  -3   4   7     1351.11     1480.73     21.19 o
  -1   4   7        1.02        0.29     11.86 o
   1   4   7     3011.48     3267.13     21.21 o
   3   4   7    12744.31    13367.82     50.95 o
  -4   5   7        0.01        5.88     13.59 o
  -2   5   7       32.06       30.85     10.38 o
   0   5   7     6877.84     7228.10     35.96 o
   2   5   7     8974.25     9625.98     41.47 o
   4   5   7     2479.53     2339.57     27.16 o
  -5   6   7      790.01      839.70     23.26 o
  -3   6   7      500.32      437.30     14.44 o
  -1   6   7      926.32      904.15     18.97 o
   1   6   7     2808.38     3040.47     20.26 o
   3   6   7     1381.77     1362.48     20.23 o
   5   6   7       51.25       65.70     20.17 o
  -6   7   7      748.65      735.47     23.50 o
  -4   7   7       12.27        7.09     13.98 o
  -2   7   7        1.28       18.39     15.95 o
   0   7   7       52.41       61.94     15.59 o
   2   7   7      398.86      362.33     17.77 o
   4   7   7     1234.25     1382.36     23.93 o
   6   7   7      975.40     1112.98     25.77 o
  -7   8   7      790.24      791.36     26.06 o
  -5   8   7       72.97       69.24     14.94 o
  -3   8   7       33.24       21.12     11.86 o
  -1   8   7     2490.66     2574.44     21.92 o
   1   8   7     1276.02     1274.67     20.86 o
   3   8   7     1040.69     1091.27     21.00 o
   5   8   7       53.12       59.33     21.91 o
   7   8   7      219.69      203.73     21.48 o
  -8   9   7     5391.65     5606.79     55.31 o
  -6   9   7      405.22      409.21     24.11 o
  -4   9   7      180.60      177.12     15.71 o
  -2   9   7      847.84      896.59     18.85 o
   0   9   7      378.40      371.89     18.17 o
   2   9   7       12.80        7.07     17.52 o
   4   9   7        0.08       -1.23     16.12 o
   6   9   7       62.01       59.41     20.13 o
   8   9   7      864.55      863.35     26.14 o
  -9  10   7      157.56      122.68     33.04 o
  -7  10   7        1.57      -13.41     26.90 o
  -5  10   7      588.15      528.98     19.89 o
  -3  10   7       60.31       65.34     15.59 o
  -1  10   7      750.12      806.23     24.06 o
   1  10   7       70.81       65.40     17.36 o
   3  10   7      118.16      109.72     18.14 o
   5  10   7        1.76        8.40     20.33 o
   7  10   7      294.92      311.10     26.34 o
   9  10   7     1990.84     2105.76     43.86 o
 -10  11   7      116.86      109.83     30.71 o
  -8  11   7        2.82       -8.12     25.59 o
  -6  11   7     1548.18     1514.64     40.43 o
  -4  11   7     8043.73     8089.41     52.60 o
  -2  11   7      348.48      327.87     20.03 o
   0  11   7     1095.20     1111.76     24.00 o
   2  11   7       58.96       59.07     21.66 o
   4  11   7      145.79      133.52     21.06 o
   6  11   7        1.34        5.09     25.84 o
   8  11   7      234.33      201.04     26.14 o
  10  11   7       90.94       79.13     32.77 o
 -11  12   7       49.02       34.34     26.30 o
  -9  12   7       55.12       28.52     46.22 o
  -7  12   7        2.16       15.02     36.48 o
  -5  12   7        2.05       10.58     19.52 o
  -3  12   7       21.01       13.55     17.34 o
  -1  12   7       83.25       80.84     23.68 o
   1  12   7      150.05      139.86     23.00 o
   3  12   7       37.86       30.31     26.03 o
   5  12   7      332.78      333.99     24.12 o
   7  12   7     2043.62     2189.90     41.32 o
   9  12   7      151.55      129.53     24.18 o
  11  12   7        8.48      -15.00     50.21 o
 -12  13   7       11.06       18.36     56.32 o
 -10  13   7       62.56       80.88     49.10 o
  -8  13   7      252.37      275.89     39.95 o
  -6  13   7      203.88      187.07     32.35 o
  -4  13   7       85.85       96.23     17.46 o
  -2  13   7     1033.54     1019.75     28.19 o
   0  13   7     3139.38     3348.83     39.37 o
   2  13   7      646.73      593.56     31.77 o
   4  13   7        2.28       -0.95     28.49 o
   6  13   7      181.20      225.56     25.72 o
   8  13   7       35.16       43.12     29.20 o
  10  13   7       70.23       55.45     52.49 o
  12  13   7        3.40       51.26     55.50 o
 -13  14   7        1.47       -3.83     56.68 o
 -11  14   7        5.35       14.24     53.61 o
  -9  14   7       12.06        1.42     42.25 o
  -7  14   7      118.07      119.30     35.97 o
  -5  14   7       29.51       22.73     17.66 o
  -3  14   7       44.85       18.74     23.29 o
  -1  14   7      693.21      695.13     31.31 o
   1  14   7      237.03      230.52     27.51 o
   3  14   7      290.77      317.90     38.55 o
   5  14   7       89.47      118.25     24.06 o
   7  14   7      333.42      414.11     28.88 o
   9  14   7       11.73       10.70     53.19 o
  11  14   7       13.66       54.21     58.39 o
  13  14   7        7.52       35.81     58.13 o
 -12  15   7       41.76       69.40     61.41 o
 -10  15   7        2.78       29.93     45.62 o
  -8  15   7       51.96       51.95     37.98 o
  -6  15   7        0.35       33.54     39.24 o
  -4  15   7       42.08       31.39     26.21 o
  -2  15   7       22.10        5.11     26.66 o
   0  15   7       56.50       72.12     32.17 o
   2  15   7       75.09       65.95     32.68 o
   4  15   7      390.02      440.24     43.54 o
   6  15   7       54.40       63.40     25.59 o
   8  15   7      138.69      143.00     34.34 o
  10  15   7       17.78        0.42     55.38 o
  12  15   7        0.53       47.48     69.03 o
 -11  16   7        0.01       60.65     62.85 o
  -9  16   7        4.50       28.88     46.45 o
  -7  16   7        0.19       10.14     38.32 o
  -5  16   7       31.63       36.96     38.21 o
  -3  16   7       37.48       69.88     43.38 o
  -1  16   7        8.67       19.57     37.43 o
   1  16   7       19.37       33.14     40.50 o
   3  16   7       43.67       69.08     45.42 o
   5  16   7      416.44      447.36     57.76 o
   7  16   7        0.40       47.58     52.27 o
   9  16   7       14.54        3.72     63.54 o
  11  16   7       13.43       69.84     59.59 o
  -8  17   7       97.57      109.89     49.03 o
  -6  17   7        0.06       37.97     55.70 o
  -4  17   7        0.16       25.60     58.69 o
  -2  17   7        0.96       28.70     44.70 o
   0  17   7       22.62       45.39     45.58 o
   2  17   7        5.44       36.13     46.52 o
   4  17   7       55.57      103.52     63.55 o
   6  17   7        1.49       43.39     49.08 o
   8  17   7       11.94       46.00     89.08 o
  -7  18   7        3.37       12.35     54.09 o
  -5  18   7        1.61       20.94     59.25 o
  -3  18   7        0.00       -9.13     61.30 o
  -1  18   7        0.21        4.07     48.91 o
   1  18   7        0.24       25.33     52.19 o
   3  18   7        3.94       16.76     65.56 o
   5  18   7       24.59       55.17     56.97 o
   7  18   7       25.83       63.03     69.29 o
  -4  19   7       62.39       90.26     56.77 o
  -2  19   7        8.05       50.41     62.79 o
   0  19   7        1.68       -2.72     67.04 o
   2  19   7        8.36       -4.31     55.42 o
   4  19   7        6.67       48.32     69.38 o
   0   0   8    93006.41    95318.27    789.07 o
   1   1   8      242.70      227.43     12.66 o
   0   2   8     7712.67     7875.14     28.69 o
   2   2   8      255.02      280.71     12.61 o
  -1   3   8      666.07      618.67     16.65 o
   1   3   8       57.59       28.51     11.82 o
   3   3   8        2.27       -3.20     17.65 o
  -2   4   8    17964.45    18330.70     54.18 o
   0   4   8      119.14      114.07     14.94 o
   2   4   8     1710.53     1539.00     21.12 o
   4   4   8     1972.37     2236.99     24.63 o
  -3   5   8      108.22       92.62      9.72 o
  -1   5   8     1986.97     1958.37     21.67 o
   1   5   8      133.04      138.20     11.81 o
   3   5   8     1670.83     1650.52     22.56 o
   5   5   8       99.44      120.82     17.44 o
  -4   6   8     3948.69     3958.37     24.76 o
  -2   6   8     1903.49     1959.29     21.36 o
   0   6   8      390.67      473.84     20.05 o
   2   6   8     4507.54     4698.74     25.52 o
   4   6   8      221.93      252.42     18.30 o
   6   6   8       77.41       79.80     20.62 o
  -5   7   8        5.16       -6.56     15.03 o
  -3   7   8        0.05       -2.93     13.33 o
  -1   7   8     1273.01     1303.49     21.79 o
   1   7   8        7.04        3.62     11.98 o
   3   7   8       32.46       23.73     16.15 o
   5   7   8      125.33      120.08     18.48 o
   7   7   8        2.68       19.46     19.77 o
  -6   8   8      313.50      367.57     23.47 o
  -4   8   8      211.67      220.38     15.72 o
  -2   8   8     1271.19     1273.33     24.19 o
   0   8   8     3320.91     3492.13     30.26 o
   2   8   8     1515.85     1569.11     19.85 o
   4   8   8      193.56      160.62     17.47 o
   6   8   8        1.53       -9.99     22.70 o
   8   8   8     1447.65     1454.62     32.66 o
  -7   9   8      210.10      190.73     23.23 o
  -5   9   8      194.29      204.44     16.87 o
  -3   9   8      363.46      367.87     13.84 o
  -1   9   8       46.35       56.57     20.12 o
   1   9   8       17.49       24.45     16.31 o
   3   9   8        5.59        1.13     16.72 o
   5   9   8      494.03      456.03     21.88 o
   7   9   8       56.68       78.31     25.20 o
   9   9   8      408.67      435.39     34.66 o
  -8  10   8      240.93      256.37     32.82 o
  -6  10   8       96.68       87.07     24.09 o
  -4  10   8     1837.98     1708.00     21.55 o
  -2  10   8      444.37      402.90     16.92 o
   0  10   8     2499.60     2592.45     36.62 o
   2  10   8        3.89        9.18     17.72 o
   4  10   8        0.51        6.23     17.89 o
   6  10   8      127.71       99.15     25.23 o
   8  10   8      568.74      508.96     31.08 o
  10  10   8       18.82        1.07     33.24 o
  -9  11   8        3.34        6.60     30.99 o
  -7  11   8       86.98      100.34     26.83 o
  -5  11   8      357.48      359.25     21.06 o
  -3  11   8      301.36      290.97     18.00 o
  -1  11   8        5.70        9.23     18.28 o
   1  11   8        7.38        8.26     23.41 o
   3  11   8       64.59       72.10     21.40 o
   5  11   8       70.46       78.67     20.57 o
   7  11   8        6.54       19.45     28.55 o
   9  11   8        6.87        7.60     34.43 o
  11  11   8       44.86       60.41     46.29 o
 -10  12   8      164.37      152.46     30.15 o
  -8  12   8      165.83      178.52     38.72 o
  -6  12   8      241.78      224.28     32.50 o
  -4  12   8     2155.63     2117.27     26.99 o
  -2  12   8      640.89      661.06     27.00 o
   0  12   8     1218.76     1231.80     29.44 o
   2  12   8       85.25       90.01     23.63 o
   4  12   8      188.55      188.81     23.69 o
   6  12   8       20.44       23.35     24.85 o
   8  12   8      997.53     1043.92     35.31 o
  10  12   8        0.35      -11.96     37.17 o
  12  12   8        9.88       36.97     51.55 o
 -11  13   8        6.94       32.08     51.16 o
  -9  13   8       15.94        6.08     39.54 o
  -7  13   8        7.09       29.41     32.72 o
  -5  13   8        5.02       16.39     18.81 o
  -3  13   8      135.22      129.62     22.48 o
  -1  13   8      109.29      108.24     25.51 o
   1  13   8       67.15       52.25     28.33 o
   3  13   8       56.46       60.26     31.00 o
   5  13   8      152.21      148.63     22.79 o
   7  13   8      502.90      537.40     29.53 o
   9  13   8       28.27       14.80     26.97 o
  11  13   8        0.04        0.86     51.91 o
  13  13   8        0.20       29.21     57.59 o
 -12  14   8        0.07        9.59     56.83 o
 -10  14   8       78.65      101.30     43.80 o
  -8  14   8      391.29      458.76     38.58 o
  -6  14   8       48.39       41.39     34.06 o
  -4  14   8        8.10        8.52     21.32 o
  -2  14   8      131.50      145.35     26.87 o
   0  14   8      174.90      155.69     28.48 o
   2  14   8     1316.98     1375.49     38.48 o
   4  14   8      671.53      796.22     36.93 o
   6  14   8       39.49       67.85     24.97 o
   8  14   8       41.18       42.06     29.60 o
  10  14   8       33.41       18.96     54.02 o
  12  14   8        0.65       14.43     64.63 o
 -11  15   8        0.43       63.54     56.33 o
  -9  15   8        4.38       28.65     39.90 o
  -7  15   8      141.79      154.14     37.45 o
  -5  15   8        9.65       47.63     35.52 o
  -3  15   8        0.27       28.65     32.41 o
  -1  15   8       59.30       44.09     35.83 o
   1  15   8        0.83       11.14     27.04 o
   3  15   8       21.40       48.84     39.27 o
   5  15   8      147.26      164.32     34.22 o
   7  15   8       11.76       44.45     31.57 o
   9  15   8       22.07       38.60     55.72 o
  11  15   8        8.37       22.66     60.06 o
 -10  16   8       26.10       72.57     57.18 o
  -8  16   8       10.62       49.26     44.06 o
  -6  16   8       55.49       66.28     41.60 o
  -4  16   8      133.08      168.58     44.38 o
  -2  16   8        5.89       -3.26     44.19 o
   0  16   8       15.07        2.83     46.68 o
   2  16   8       35.99       60.22     47.31 o
   4  16   8       39.44       37.97     54.28 o
   6  16   8        3.37       -2.93     46.46 o
   8  16   8      195.77      198.67     67.41 o
  10  16   8       26.20       90.02     57.92 o
  -9  17   8        2.23       35.85     62.17 o
  -7  17   8        3.43       24.07     54.10 o
  -5  17   8       30.78       51.77     51.33 o
  -3  17   8        2.30       27.54     44.64 o
  -1  17   8       18.28       -2.35     46.74 o
   1  17   8        0.37       25.74     50.19 o
   3  17   8       40.73       58.14     53.95 o
   5  17   8       79.58      120.30     57.55 o
   7  17   8        0.79       40.62     66.27 o
   9  17   8        3.04       10.56     69.43 o
  -6  18   8       22.36       92.46     55.35 o
  -4  18   8       10.78       74.32     66.44 o
  -2  18   8       16.22       36.41     63.35 o
   0  18   8       46.84       56.65     50.02 o
   2  18   8       22.52       46.95     53.13 o
   4  18   8        1.40        0.58     61.99 o
   6  18   8       15.50       15.14     72.76 o
  -3  19   8        5.91       69.58     65.45 o
  -1  19   8        9.65       11.99     63.89 o
   1  19   8        2.10       -2.99     54.22 o
   3  19   8        2.08       17.32     54.85 o
   0   1   9     4114.71     4307.78     45.89 o
  -1   2   9        5.56        4.52     10.24 o
   1   2   9      451.41      541.34     11.69 o
  -2   3   9    16243.99    16897.87     64.28 o
   0   3   9     2615.69     2765.13     22.23 o
   2   3   9        0.32       -0.82     12.78 o
  -3   4   9       59.53       68.67     19.01 o
  -1   4   9      272.20      313.84     12.49 o
   1   4   9       61.51       33.97     15.38 o
   3   4   9     1376.10     1470.49     22.39 o
  -4   5   9      530.16      624.14     21.92 o
  -2   5   9     1833.80     1766.15     22.80 o
   0   5   9     2629.24     3045.29     22.30 o
   2   5   9     4620.05     4768.55     30.70 o
   4   5   9     1806.37     1831.77     24.94 o
  -5   6   9      148.43      118.76     10.84 o
  -3   6   9      470.51      459.46     13.91 o
  -1   6   9     1755.31     1831.19     24.52 o
   1   6   9     4063.05     4497.47     23.56 o
   3   6   9     3362.88     3427.20     24.31 o
   5   6   9        5.21       10.82     17.91 o
  -6   7   9     1100.57     1119.37     19.63 o
  -4   7   9     2178.94     2133.71     19.64 o
  -2   7   9      689.50      603.15     18.56 o
   0   7   9       11.13        4.56     18.88 o
   2   7   9      487.15      438.99     14.64 o
   4   7   9     4608.90     4774.54     30.32 o
   6   7   9     3212.36     3228.90     33.01 o
  -7   8   9       16.53       16.30     23.34 o
  -5   8   9      224.47      217.62     12.03 o
  -3   8   9       23.13       28.28     15.64 o
  -1   8   9      192.23      215.01     21.36 o
   1   8   9      784.35      859.74     18.57 o
   3   8   9       28.53       14.95     14.54 o
   5   8   9       53.86       29.87     18.47 o
   7   8   9       44.69       39.62     21.22 o
  -8   9   9     6042.63     6273.52     57.80 o
  -6   9   9     2863.64     2813.17     33.15 o
  -4   9   9       16.00       31.18     15.43 o
  -2   9   9     1260.67     1297.33     25.10 o
   0   9   9      502.75      479.12     20.30 o
   2   9   9       90.04       99.93     14.48 o
   4   9   9      214.18      227.82     18.54 o
   6   9   9       28.73       18.64     21.39 o
   8   9   9      194.61      232.29     25.71 o
  -9  10   9      269.11      282.47     29.33 o
  -7  10   9      362.15      323.18     26.64 o
  -5  10   9      106.29       79.43     14.25 o
  -3  10   9      246.88      246.64     21.30 o
  -1  10   9      139.34      167.61     25.16 o
   1  10   9      307.17      317.24     19.93 o
   3  10   9       11.63        7.51     16.05 o
   5  10   9      194.24      200.90     20.97 o
   7  10   9      190.02      225.91     26.61 o
   9  10   9     1850.04     1886.56     49.39 o
 -10  11   9        1.15       -4.56     34.91 o
  -8  11   9      184.24      191.87     28.94 o
  -6  11   9     3198.48     3276.40     49.93 o
  -4  11   9     2771.01     2789.22     33.81 o
  -2  11   9     2393.49     2450.97     40.65 o
   0  11   9       85.86       69.66     23.82 o
   2  11   9        1.05       18.01     20.69 o
   4  11   9        9.70       17.41     20.83 o
   6  11   9      136.98      143.60     22.69 o
   8  11   9       72.68       86.86     33.48 o
  10  11   9      133.28      120.35     35.76 o
 -11  12   9        2.41       25.48     34.69 o
  -9  12   9        0.72       -5.90     27.72 o
  -7  12   9       30.92       26.83     32.09 o
  -5  12   9       23.93       -2.01     17.57 o
  -3  12   9      264.66      226.54     18.45 o
  -1  12   9      623.49      675.86     29.67 o
   1  12   9      443.71      349.56     27.71 o
   3  12   9       46.18       49.91     22.70 o
   5  12   9       27.98       33.85     22.22 o
   7  12   9     1712.70     1837.53     34.27 o
   9  12   9        1.91       14.51     28.86 o
  11  12   9        9.85       14.46     50.60 o
 -12  13   9       48.44       69.12     54.66 o
 -10  13   9       11.15       42.07     39.32 o
  -8  13   9        7.93        1.15     34.21 o
  -6  13   9       91.07      117.12     23.37 o
  -4  13   9       20.55       34.73     17.72 o
  -2  13   9     1388.12     1414.89     30.31 o
   0  13   9     3716.57     3782.42     50.53 o
   2  13   9      795.31      760.18     35.00 o
   4  13   9      178.82      210.11     28.07 o
   6  13   9       22.70        5.88     26.28 o
   8  13   9        0.95        8.30     27.86 o
  10  13   9        3.90       11.95     49.17 o
  12  13   9       14.47       15.84     60.80 o
 -11  14   9        1.69       23.30     53.01 o
  -9  14   9       40.39       14.90     37.63 o
  -7  14   9        0.17       12.84     34.49 o
  -5  14   9        3.77       36.81     29.27 o
  -3  14   9        1.11       22.14     22.29 o
  -1  14   9        8.59       10.96     22.97 o
   1  14   9       45.38       55.43     30.60 o
   3  14   9       23.69       29.03     30.60 o
   5  14   9      222.98      238.83     29.14 o
   7  14   9      486.99      497.13     31.39 o
   9  14   9       26.90       37.59     51.76 o
  11  14   9       48.09       60.80     56.13 o
 -10  15   9        7.61       72.86     48.34 o
  -8  15   9        3.29       -1.89     38.35 o
  -6  15   9      163.95      188.39     41.28 o
  -4  15   9      106.40      142.91     35.63 o
  -2  15   9        0.23      -18.46     42.52 o
   0  15   9        7.26        7.56     39.49 o
   2  15   9      203.74      159.17     36.80 o
   4  15   9      558.44      671.42     59.80 o
   6  15   9        5.15       11.65     33.69 o
   8  15   9      328.67      322.31     53.34 o
  10  15   9       28.21       49.87     54.19 o
  -9  16   9        5.11       64.22     55.73 o
  -7  16   9        0.09       13.34     42.77 o
  -5  16   9       13.55       35.91     44.01 o
  -3  16   9       35.28       63.39     44.21 o
  -1  16   9      113.09       81.21     47.81 o
   1  16   9       34.21       30.88     48.54 o
   3  16   9       70.82       83.50     47.29 o
   5  16   9       85.81       94.63     52.72 o
   7  16   9       54.78       89.34     62.33 o
   9  16   9        3.02        8.35     53.34 o
  -8  17   9       67.69      123.37     73.56 o
  -6  17   9       11.03       26.96     51.79 o
  -4  17   9        5.96        7.73     56.86 o
  -2  17   9        0.24       36.17     48.78 o
   0  17   9        0.05       -1.36     47.46 o
   2  17   9       17.31       25.01     48.01 o
   4  17   9       10.12       28.73     49.64 o
   6  17   9       16.78       57.34     68.57 o
   8  17   9       11.27       29.19     71.37 o
  -5  18   9        0.08       -8.20     63.80 o
  -3  18   9       29.38       70.43     62.43 o
  -1  18   9       12.30       18.28     48.87 o
   1  18   9        9.44       -8.57     52.63 o
   3  18   9       42.81       53.99     54.02 o
   5  18   9       21.39       -7.71     60.00 o
   1   1  10        1.68        6.75     13.29 o
   0   2  10       83.36       62.00     12.72 o
   2   2  10    18674.54    18225.04     46.80 o
  -1   3  10     3017.86     3066.64     18.10 o
   1   3  10     3117.80     3136.27     22.02 o
   3   3  10      737.12      767.18     17.96 o
  -2   4  10       13.84       22.37     15.34 o
   0   4  10      187.47      197.09     13.83 o
   2   4  10     7026.05     7244.88     30.82 o
   4   4  10     1034.64     1259.64     23.43 o
  -3   5  10       92.35       79.84     19.33 o
  -1   5  10      297.84      324.75     13.16 o
   1   5  10      185.91      180.22     13.12 o
   3   5  10      961.76      912.67     20.41 o
   5   5  10      261.41      270.86     16.52 o
  -4   6  10      246.22      215.54     14.04 o
  -2   6  10      103.46       98.13     16.84 o
   0   6  10      157.88      217.14     15.83 o
   2   6  10     4557.09     4629.72     28.55 o
   4   6  10     1511.97     1590.88     21.89 o
   6   6  10     1708.73     1744.80     27.38 o
  -5   7  10       99.30      116.92     12.13 o
  -3   7  10       50.16       57.79     17.11 o
  -1   7  10      506.98      539.94     20.03 o
   1   7  10      104.34       95.45     10.90 o
   3   7  10        0.04       -2.62     12.59 o
   5   7  10      140.70      161.60     17.82 o
   7   7  10      873.38      881.26     19.08 o
  -6   8  10      110.28       98.90     13.10 o
  -4   8  10      157.81      141.48     13.71 o
  -2   8  10       78.72       76.20     18.89 o
   0   8  10      218.21      242.12     21.79 o
   2   8  10      870.56      849.37     15.87 o
   4   8  10      133.37      159.33     15.17 o
   6   8  10      362.92      317.32     23.16 o
   8   8  10       83.17       98.98     22.98 o
  -7   9  10       28.98       26.22     17.20 o
  -5   9  10      535.07      503.75     18.66 o
  -3   9  10      432.66      484.28     19.03 o
  -1   9  10       56.04       73.71     26.42 o
   1   9  10      179.47      165.95     15.98 o
   3   9  10       20.21       15.87     15.17 o
   5   9  10       93.11       80.91     19.90 o
   7   9  10        9.75       10.06     24.07 o
   9   9  10        0.11        7.54     26.27 o
  -8  10  10     2749.63     2783.83     37.84 o
  -6  10  10      218.73      218.25     16.05 o
  -4  10  10     2726.62     2733.38     30.97 o
  -2  10  10     1242.18     1139.73     27.80 o
   0  10  10        1.02       11.49     18.84 o
   2  10  10      119.87      149.59     18.36 o
   4  10  10      511.87      551.64     20.35 o
   6  10  10       29.58       26.79     22.38 o
   8  10  10      562.64      645.37     29.88 o
  10  10  10      497.13      509.73     37.49 o
  -9  11  10       23.91       31.99     28.77 o
  -7  11  10        3.04       23.44     25.59 o
  -5  11  10      149.31      164.43     23.34 o
  -3  11  10        7.18        0.86     22.63 o
  -1  11  10        8.55       10.31     28.41 o
   1  11  10       15.35       31.60     24.51 o
   3  11  10        2.70       13.73     18.72 o
   5  11  10      257.54      252.93     23.13 o
   7  11  10       24.13       33.44     26.05 o
   9  11  10       34.73       21.36     31.63 o
  11  11  10        6.68        2.84     34.39 o
 -10  12  10        0.61        5.57     30.48 o
  -8  12  10       52.61       49.41     27.11 o
  -6  12  10      651.68      721.84     22.05 o
  -4  12  10        1.24       -1.46     22.76 o
  -2  12  10     2533.22     2691.83     47.69 o
   0  12  10     4632.75     4648.79     46.47 o
   2  12  10      304.49      346.76     26.39 o
   4  12  10      238.84      257.42     22.50 o
   6  12  10      396.63      392.24     28.08 o
   8  12  10      936.11      936.71     36.93 o
  10  12  10       14.64       31.43     38.34 o
  12  12  10        0.14       17.21     55.89 o
 -11  13  10       10.38       55.12     51.97 o
  -9  13  10        7.13        8.81     34.55 o
  -7  13  10       42.36       36.13     33.38 o
  -5  13  10       48.12       54.65     23.78 o
  -3  13  10        1.52       25.58     29.12 o
  -1  13  10        3.25       21.80     32.19 o
   1  13  10        8.33        3.58     30.25 o
   3  13  10      121.42      132.02     27.77 o
   5  13  10       12.00        9.97     25.44 o
   7  13  10       42.21       56.80     26.77 o
   9  13  10        7.29        2.84     32.25 o
  11  13  10        8.61      -17.19     51.85 o
  13  13  10       19.40       46.26     64.57 o
 -12  14  10        2.65        6.98     56.53 o
 -10  14  10      108.05      125.34     47.17 o
  -8  14  10       12.34       32.32     36.41 o
  -6  14  10      296.91      309.53     42.47 o
  -4  14  10       36.37       31.58     30.69 o
  -2  14  10        3.70        7.76     32.42 o
   0  14  10       71.19       64.91     28.83 o
   2  14  10      633.02      641.51     33.91 o
   4  14  10     1584.24     1684.90     42.46 o
   6  14  10      632.50      705.64     34.83 o
   8  14  10      115.13       95.43     32.84 o
  10  14  10       37.71       61.25     44.18 o
  12  14  10        2.34       35.61     64.04 o
  -9  15  10        1.46       39.80     46.36 o
  -7  15  10        4.01       23.62     42.97 o
  -5  15  10       80.47       99.90     38.88 o
  -3  15  10       84.10       98.01     36.81 o
  -1  15  10       63.44       85.41     39.98 o
   1  15  10        7.65       24.36     45.72 o
   3  15  10      119.11      117.00     49.79 o
   5  15  10      168.31      178.04     46.06 o
   7  15  10      135.88      173.31     49.11 o
   9  15  10        3.09        7.99     48.17 o
  -8  16  10        3.88       37.08     68.61 o
  -6  16  10      266.75      373.06     54.00 o
  -4  16  10      165.61      196.93     46.18 o
  -2  16  10      148.45      153.66     39.71 o
   0  16  10        6.37       -2.39     46.93 o
   2  16  10      253.98      336.27     53.06 o
   4  16  10      379.27      445.90     50.35 o
   6  16  10      798.94      730.54     56.89 o
   8  16  10      217.86      212.66     67.71 o
  -7  17  10        2.58      -16.23     77.78 o
  -5  17  10        0.68       26.84     87.44 o
  -3  17  10        1.32       -5.30     48.62 o
  -1  17  10        0.05       -3.37     48.64 o
   1  17  10       16.74       -2.42     51.10 o
   3  17  10       39.27       55.60     51.52 o
   5  17  10        1.52       47.27     47.68 o
   7  17  10        3.82       16.57     67.97 o
  -4  18  10       72.22       78.02     81.22 o
  -2  18  10        3.78       49.65     60.64 o
   0  18  10       25.27       -5.83     54.71 o
   2  18  10      118.06      132.95     52.96 o
   4  18  10      122.41      184.07     53.11 o
   0   1  11      203.41      210.12     12.89 o
  -1   2  11     1680.95     1633.94     15.95 o
   1   2  11     1105.99     1000.58     14.49 o
  -2   3  11      389.75      471.99     14.08 o
   0   3  11     5454.11     5350.00     28.99 o
   2   3  11     4328.61     4352.19     35.29 o
  -3   4  11     1640.61     1780.21     22.89 o
  -1   4  11      618.84      505.65     12.39 o
   1   4  11       74.20       64.40     15.86 o
   3   4  11     1085.50     1194.50     20.53 o
  -4   5  11      137.21       96.22     12.46 o
  -2   5  11      603.86      585.05     18.89 o
   0   5  11     2902.84     3294.16     29.66 o
   2   5  11     7073.46     7561.48     40.57 o
   4   5  11      161.96      140.70     19.35 o
  -5   6  11      294.24      301.71     18.25 o
  -3   6  11       37.05       42.05     18.58 o
  -1   6  11       47.03       38.65     18.22 o
   1   6  11      997.33      997.54     15.81 o
   3   6  11       63.52       57.62     15.75 o
   5   6  11       58.10       57.32     17.53 o
  -6   7  11      377.93      364.31     14.78 o
  -4   7  11     1073.34     1170.96     23.16 o
  -2   7  11      120.97       98.38     18.41 o
   0   7  11       22.49       27.55     17.75 o
   2   7  11      759.62      757.26     15.27 o
   4   7  11       70.86       60.20     17.07 o
   6   7  11      891.40      844.75     22.75 o
  -7   8  11       67.11       66.10     13.75 o
  -5   8  11       23.78       29.92     11.07 o
  -3   8  11      149.48      142.80     19.55 o
  -1   8  11       15.85       35.88     24.91 o
   1   8  11      753.58      745.85     20.78 o
   3   8  11       27.96       32.15     13.93 o
   5   8  11      378.72      354.43     15.10 o
   7   8  11        0.00       -3.99     15.67 o
  -8   9  11     1171.73     1156.01     24.68 o
  -6   9  11      217.63      198.34     17.02 o
  -4   9  11       48.08       81.03     17.67 o
  -2   9  11      123.70      100.74     23.66 o
   0   9  11      309.59      273.36     25.02 o
   2   9  11       93.79      110.92     15.21 o
   4   9  11      116.90      140.60     16.85 o
   6   9  11      159.75      124.54     22.50 o
   8   9  11      730.04      638.30     28.16 o
  -9  10  11      211.41      194.96     21.83 o
  -7  10  11       14.20       34.01     22.74 o
  -5  10  11      257.94      222.44     21.63 o
  -3  10  11       91.86       64.57     22.13 o
  -1  10  11      914.09      861.64     37.00 o
   1  10  11        9.25        8.31     16.66 o
   3  10  11       42.97       34.33     15.75 o
   5  10  11      151.96      132.18     19.26 o
   7  10  11      677.94      655.39     28.96 o
   9  10  11      781.63      802.17     34.76 o
 -10  11  11       21.17       50.67     27.69 o
  -8  11  11      317.06      286.11     20.74 o
  -6  11  11      899.58     1034.43     24.93 o
  -4  11  11     2826.87     2767.98     35.51 o
  -2  11  11     2037.51     2075.59     51.92 o
   0  11  11      990.67     1124.65     37.63 o
   2  11  11       80.50      100.79     20.38 o
   4  11  11       71.03       84.24     18.76 o
   6  11  11       44.71       58.71     23.53 o
   8  11  11      212.61      220.76     31.69 o
  10  11  11        0.78      -11.66     31.64 o
 -11  12  11        3.33       22.62     52.17 o
  -9  12  11       23.89       30.36     28.31 o
  -7  12  11       16.44       21.78     27.64 o
  -5  12  11       20.17       48.71     23.57 o
  -3  12  11      244.77      287.29     27.52 o
  -1  12  11      134.48      188.78     35.25 o
   1  12  11      103.06       84.90     24.69 o
   3  12  11        4.56        0.02     23.20 o
   5  12  11        0.14        9.56     21.62 o
   7  12  11      961.62     1004.73     35.43 o
   9  12  11       20.70       22.24     28.93 o
  11  12  11        0.59        1.84     51.37 o
 -12  13  11        7.67       42.79     80.52 o
 -10  13  11        0.00        6.67     43.72 o
  -8  13  11       30.11       38.50     32.98 o
  -6  13  11        0.80        2.55     38.93 o
  -4  13  11       10.78       -7.17     24.16 o
  -2  13  11      271.89      263.14     33.35 o
   0  13  11      857.89      884.59     39.67 o
   2  13  11       29.66       25.63     27.87 o
   4  13  11      257.42      269.61     27.33 o
   6  13  11       25.09        4.17     29.15 o
   8  13  11      123.82      129.93     33.67 o
  10  13  11       20.53       40.14     49.80 o
  12  13  11        8.64       18.16     57.81 o
 -11  14  11       42.10       77.25     60.08 o
  -9  14  11       20.53       16.24     45.73 o
  -7  14  11        0.31       24.49     51.96 o
  -5  14  11       52.81       56.42     31.19 o
  -3  14  11      113.53      107.91     33.60 o
  -1  14  11       24.90        4.62     34.16 o
   1  14  11       66.13       46.87     35.94 o
   3  14  11      159.28      186.10     43.87 o
   5  14  11        9.20       43.58     39.18 o
   7  14  11      160.17      197.43     35.72 o
   9  14  11       39.21       29.51     36.73 o
  11  14  11        0.69       47.97     56.05 o
 -10  15  11        9.06       45.94     59.14 o
  -8  15  11        0.37       28.10     55.69 o
  -6  15  11        0.65       48.09     54.57 o
  -4  15  11      102.29       75.63     38.57 o
  -2  15  11       36.04       47.81     38.18 o
   0  15  11        0.05       34.68     49.53 o
   2  15  11      317.27      354.98     50.42 o
   4  15  11      509.01      511.84     48.45 o
   6  15  11      103.35      168.78     47.31 o
   8  15  11       25.71       58.90     48.76 o
  10  15  11        9.84       39.16     53.92 o
  -7  16  11       86.74      135.29     67.86 o
  -5  16  11       38.60       37.07    102.30 o
  -3  16  11       28.73       24.52     46.74 o
  -1  16  11        9.89       13.56     46.37 o
   1  16  11       62.83       89.75     49.08 o
   3  16  11       83.91      106.90     46.83 o
   5  16  11      137.72      123.19     46.48 o
   7  16  11      102.81      187.32     59.99 o
  -6  17  11        5.53       33.88     92.65 o
  -4  17  11        9.91       58.90     76.52 o
  -2  17  11       22.73       19.48     47.00 o
   0  17  11        0.77       45.36     63.42 o
   2  17  11        1.26       -3.95     53.62 o
   4  17  11        1.18       -0.21     50.02 o
   6  17  11       43.22       29.17     59.21 o
  -1  18  11        1.25       21.47     63.89 o
   1  18  11        5.66        4.22     54.24 o
   0   0  12      901.73      845.69     35.95 o
   1   1  12       93.83       89.42     12.48 o
   0   2  12       18.65       15.79     13.88 o
   2   2  12     1083.71     1017.24     15.09 o
  -1   3  12      943.35      861.32     12.98 o
   1   3  12      943.02      870.05     15.24 o
   3   3  12       23.79        1.56     11.03 o
  -2   4  12      619.75      668.01     18.68 o
   0   4  12     1439.32     1581.49     18.87 o
   2   4  12      387.97      399.74     14.16 o
   4   4  12      982.09     1118.61     20.55 o
  -3   5  12       12.55       21.54     16.07 o
  -1   5  12       99.05      101.87     10.69 o
   1   5  12      479.81      494.98     18.62 o
   3   5  12     1273.82     1326.17     19.98 o
   5   5  12       58.18       46.79     19.10 o
  -4   6  12       76.48       55.99     19.87 o
  -2   6  12        2.06        3.59     16.63 o
   0   6  12       24.29       30.60     17.92 o
   2   6  12     1375.72     1386.27     22.12 o
   4   6  12       48.79       61.23     20.82 o
   6   6  12      335.30      302.74     24.00 o
  -5   7  12        2.37        4.38     14.23 o
  -3   7  12       54.54       51.83     20.14 o
  -1   7  12       31.98       29.19     19.91 o
   1   7  12       25.23        5.20     18.82 o
   3   7  12      297.23      344.26     17.96 o
   5   7  12       59.68       80.89     18.01 o
   7   7  12        0.44       12.13     15.37 o
  -6   8  12      315.69      306.94     22.38 o
  -4   8  12      630.12      730.24     25.23 o
  -2   8  12      130.63      159.89     21.79 o
   0   8  12        6.36       -1.24     18.83 o
   2   8  12      423.80      379.75     14.34 o
   4   8  12        9.47        6.29     18.63 o
   6   8  12      128.85      134.47     21.33 o
   8   8  12      194.69      141.97     20.22 o
  -7   9  12       36.18       23.27     11.44 o
  -5   9  12       47.52       52.62     24.30 o
  -3   9  12      202.97      268.54     23.85 o
  -1   9  12      173.07      141.87     30.72 o
   1   9  12      221.19      213.87     22.02 o
   3   9  12       19.79       15.40     13.32 o
   5   9  12       43.16       34.14     13.36 o
   7   9  12       31.08       29.64     12.93 o
   9   9  12        8.61        7.76     17.44 o
  -8  10  12      760.40      794.63     24.98 o
  -6  10  12       45.50       79.70     16.63 o
  -4  10  12     1199.58     1147.63     30.61 o
  -2  10  12      125.57      157.95     31.84 o
   0  10  12      426.83      379.65     30.53 o
   2  10  12        1.94        6.70     22.19 o
   4  10  12      132.89      123.50     18.57 o
   6  10  12        0.78       -5.38     17.92 o
   8  10  12      154.41      145.12     25.79 o
  10  10  12      100.35       91.41     36.92 o
  -9  11  12      104.22       85.47     36.13 o
  -7  11  12       48.23       54.35     21.87 o
  -5  11  12       46.19       78.75     21.29 o
  -3  11  12       44.94       42.26     27.12 o
  -1  11  12        3.56        7.40     31.57 o
   1  11  12        4.88        0.18     27.53 o
   3  11  12       12.32       20.16     19.76 o
   5  11  12       59.67       60.98     20.83 o
   7  11  12      124.67      130.05     28.50 o
   9  11  12        4.97        1.81     30.83 o
  11  11  12        2.21       21.66     38.62 o
 -10  12  12      161.21      123.85     37.51 o
  -8  12  12      153.35      166.82     33.85 o
  -6  12  12       20.02       68.27     28.51 o
  -4  12  12      533.42      594.62     27.17 o
  -2  12  12      271.71      311.29     37.61 o
   0  12  12     1596.44     1679.05     43.64 o
   2  12  12      401.88      356.83     24.00 o
   4  12  12       14.07        4.43     22.16 o
   6  12  12       34.10       62.73     29.46 o
   8  12  12       43.19       40.77     31.46 o
  10  12  12        0.04        8.76     47.65 o
  12  12  12       19.61        1.86     79.20 o
 -11  13  12       20.08       40.80     65.82 o
  -9  13  12       84.00       65.71     53.07 o
  -7  13  12       20.45       16.15     51.19 o
  -5  13  12       44.04       75.42     30.48 o
  -3  13  12       30.62       46.00     35.89 o
  -1  13  12       14.40       18.64     34.78 o
   1  13  12       99.11      106.63     35.31 o
   3  13  12       28.38        8.01     35.48 o
   5  13  12       46.80       33.99     35.86 o
   7  13  12       53.89       43.16     31.84 o
   9  13  12       18.52       36.83     41.89 o
  11  13  12        0.02      -21.74     52.28 o
 -10  14  12       18.85       22.44     60.09 o
  -8  14  12        2.59       34.49     54.75 o
  -6  14  12        8.13      -25.57     60.10 o
  -4  14  12       46.39       34.61     37.57 o
  -2  14  12      165.06      111.76     37.93 o
   0  14  12        3.94        2.47     41.97 o
   2  14  12      238.90      235.18     46.19 o
   4  14  12        1.75       22.52     44.62 o
   6  14  12       14.91       26.10     36.40 o
   8  14  12        8.59       63.18     36.68 o
  10  14  12       13.76       40.66     44.73 o
  -9  15  12       19.98       57.55     58.52 o
  -7  15  12        1.24       50.68     53.69 o
  -5  15  12        6.94       16.03     58.37 o
  -3  15  12        3.07       11.85     37.84 o
  -1  15  12        3.23       28.48     50.50 o
   1  15  12        3.94       16.33     50.23 o
   3  15  12        0.06       31.49     45.69 o
   5  15  12       14.87       45.50     45.30 o
   7  15  12       11.08       63.54     44.99 o
   9  15  12       28.62       57.25     71.94 o
  -6  16  12       22.15       17.55     70.57 o
  -4  16  12       22.53       27.55     57.13 o
  -2  16  12        1.40       24.53     46.96 o
   0  16  12       23.82       42.88     51.68 o
   2  16  12       17.73       12.71     49.08 o
   4  16  12        3.61       37.13     48.84 o
   6  16  12        0.79        8.81     48.54 o
  -5  17  12       38.28       29.62     83.17 o
  -3  17  12       13.58       19.09     65.19 o
  -1  17  12       14.94       17.37     54.33 o
   1  17  12        3.35       17.53     55.81 o
   3  17  12        0.11       16.73     49.86 o
   5  17  12        1.39       24.88     55.00 o
   0   1  13       44.90       52.12     14.65 o
  -1   2  13      926.36      927.80     15.45 o
   1   2  13      696.88      654.14     14.44 o
  -2   3  13      406.22      453.99     14.39 o
   0   3  13      107.86       73.65     13.66 o
   2   3  13      277.41      282.77     13.71 o
  -3   4  13        2.34        7.29     16.38 o
  -1   4  13     2122.01     2293.93     20.28 o
   1   4  13       22.35       11.68     16.05 o
   3   4  13      722.45      743.69     17.39 o
  -4   5  13       45.14       57.04     17.69 o
  -2   5  13      480.35      425.57     18.31 o
   0   5  13        1.60        6.88     15.96 o
   2   5  13       47.42       42.43     16.58 o
   4   5  13      387.09      360.54     18.62 o
  -5   6  13       41.08       50.58     23.07 o
  -3   6  13       32.10       42.35     19.76 o
  -1   6  13        0.94        5.61     21.00 o
   1   6  13      196.90      218.59     19.03 o
   3   6  13        0.32       -0.97     14.69 o
   5   6  13      393.50      409.06     23.36 o
  -6   7  13      245.82      247.26     20.76 o
  -4   7  13       12.81       22.02     22.63 o
  -2   7  13      194.78      194.21     23.82 o
   0   7  13       40.98       58.36     20.07 o
   2   7  13      163.20      158.10     22.98 o
   4   7  13      196.71      183.70     21.07 o
   6   7  13        2.81        6.92     24.87 o
  -7   8  13       13.49       23.01     21.88 o
  -5   8  13       44.72       20.11     25.65 o
  -3   8  13      333.92      392.19     28.53 o
  -1   8  13       26.74       36.88     26.52 o
   1   8  13      314.45      314.77     25.74 o
   3   8  13       33.09       30.61     11.95 o
   5   8  13      174.29      143.52     22.86 o
   7   8  13       32.16       22.08     18.07 o
  -8   9  13      289.94      256.71     28.49 o
  -6   9  13        8.89        8.83     17.04 o
  -4   9  13      147.43      141.17     27.68 o
  -2   9  13       42.30       50.85     23.91 o
   0   9  13      337.89      330.87     28.78 o
   2   9  13      286.33      284.31     27.65 o
   4   9  13       77.78       70.49     23.31 o
   6   9  13        9.54       12.94     24.54 o
   8   9  13       30.64       20.03     21.22 o
  -9  10  13      171.94      190.88     31.05 o
  -7  10  13      667.72      608.46     30.30 o
  -5  10  13      168.65      179.81     27.38 o
  -3  10  13       39.43       57.25     27.53 o
  -1  10  13      402.83      379.62     35.43 o
   1  10  13       96.02       87.31     24.82 o
   3  10  13        7.78       10.29     13.06 o
   5  10  13       46.55       58.17     24.83 o
   7  10  13        1.42        3.98     27.71 o
   9  10  13       34.98       58.84     34.75 o
 -10  11  13      183.28      243.05     39.28 o
  -8  11  13       86.82      154.82     34.04 o
  -6  11  13      115.47       98.49     28.97 o
  -4  11  13      585.55      503.49     31.53 o
  -2  11  13        8.04        9.07     36.68 o
   0  11  13       25.38       19.38     31.31 o
   2  11  13       52.37       67.68     26.14 o
   4  11  13       37.20       32.83     17.69 o
   6  11  13       35.74       39.32     26.57 o
   8  11  13      161.24      166.25     27.85 o
  10  11  13        4.72       25.12     39.46 o
 -11  12  13       34.04      -19.19     63.75 o
  -9  12  13        0.12       10.82     44.86 o
  -7  12  13       21.70       44.64     40.12 o
  -5  12  13       64.33       95.79     31.43 o
  -3  12  13        7.97        4.83     34.54 o
  -1  12  13      621.26      574.00     37.18 o
   1  12  13       47.15       75.38     33.40 o
   3  12  13        0.67        8.06     33.69 o
   5  12  13       47.60       57.42     26.82 o
   7  12  13      365.42      311.82     31.96 o
   9  12  13        0.07        3.73     38.13 o
  11  12  13       27.20       17.21     63.15 o
 -10  13  13        3.14       29.91     68.01 o
  -8  13  13       14.03       33.23     55.58 o
  -6  13  13       79.63      104.74     61.53 o
  -4  13  13        5.97       52.06     38.26 o
  -2  13  13       86.50      103.37     34.15 o
   0  13  13        6.36       13.67     46.21 o
   2  13  13        0.97      -10.03     43.11 o
   4  13  13       73.84       61.53     37.64 o
   6  13  13      368.16      354.84     32.66 o
   8  13  13      218.59      225.29     38.92 o
  10  13  13       24.20       41.42     41.83 o
  -9  14  13       41.56       90.63     58.92 o
  -7  14  13        1.87       48.27     54.70 o
  -5  14  13       58.53      110.92     40.15 o
  -3  14  13        5.54       21.21     42.22 o
  -1  14  13      136.50      150.91     51.15 o
   1  14  13        4.73      -40.01     47.62 o
   3  14  13      217.37      242.35     43.84 o
   5  14  13      272.85      308.84     45.20 o
   7  14  13        0.00       19.07     37.69 o
   9  14  13       21.21       53.99     40.43 o
  -8  15  13       17.39       12.20     57.50 o
  -6  15  13       15.06       55.63     66.27 o
  -4  15  13       89.85      113.08     42.90 o
  -2  15  13       60.28       76.34     44.61 o
   0  15  13        5.66      -19.52     54.38 o
   2  15  13       43.27       25.24     45.28 o
   4  15  13       93.65       94.76     46.11 o
   6  15  13      206.26      256.27     46.14 o
   8  15  13       94.93      136.34     74.15 o
  -5  16  13       13.72      -41.01    104.80 o
  -3  16  13       14.76       55.98     56.14 o
  -1  16  13        9.73       38.59     54.28 o
   1  16  13        0.56       12.24     52.01 o
   3  16  13        0.00       -7.88     47.60 o
   5  16  13      209.60      199.70     49.44 o
  -2  17  13        2.64       21.25     57.36 o
   0  17  13        7.92       -6.09     58.40 o
   2  17  13        0.27        6.22     52.65 o
   1   1  14       84.28       90.29     13.47 o
   0   2  14     2385.18     2415.19     30.69 o
   2   2  14       70.50       45.33      8.32 o
  -1   3  14      130.18      125.43     13.81 o
   1   3  14       23.42       30.87     11.45 o
   3   3  14      300.75      261.21     12.61 o
  -2   4  14     2288.90     2260.39     21.21 o
   0   4  14        6.69        4.90     11.64 o
   2   4  14       58.05       65.90     15.78 o
   4   4  14       50.06       43.27     11.73 o
  -3   5  14      216.53      233.53     19.48 o
  -1   5  14       27.18       24.94     18.58 o
   1   5  14      197.70      207.74     16.42 o
   3   5  14       14.72       14.93     13.84 o
   5   5  14       15.43       14.39     12.43 o
  -4   6  14        5.00        0.98     20.10 o
  -2   6  14      314.10      320.76     21.42 o
   0   6  14       19.49       24.80     18.34 o
   2   6  14       69.33       63.58     21.92 o
   4   6  14      458.05      444.10     21.69 o
   6   6  14      414.68      370.67     19.10 o
  -5   7  14        0.08       -5.71     26.03 o
  -3   7  14       98.42       98.35     20.84 o
  -1   7  14        2.82       -8.03     28.51 o
   1   7  14        4.09        2.29     24.07 o
   3   7  14       76.28       87.18     21.54 o
   5   7  14       84.07       69.44     25.99 o
   7   7  14       34.23       50.53     24.01 o
  -6   8  14      110.06      102.93     28.32 o
  -2   8  14      750.41      785.21     31.35 o
   0   8  14      226.65      192.02     39.55 o
   2   8  14       26.46       19.59     32.31 o
   4   8  14       72.78       54.02     18.10 o
   6   8  14      303.09      315.35     29.49 o
   8   8  14      156.01      180.50     28.19 o
  -7   9  14        9.56       16.78     20.88 o
  -5   9  14        8.71       28.31     30.76 o
  -3   9  14      393.19      426.51     31.23 o
  -1   9  14       77.27       83.91     37.29 o
   1   9  14      143.18      111.15     30.13 o
   3   9  14       44.70       42.28     19.04 o
   5   9  14       80.01       89.36     24.83 o
   7   9  14       69.07       88.28     22.96 o
   9   9  14        6.16       25.48     28.98 o
  -8  10  14      271.70      209.58     28.76 o
  -6  10  14      142.16      191.14     34.04 o
  -4  10  14        1.27        3.11     29.14 o
  -2  10  14      310.76      334.02     42.05 o
   0  10  14       26.79        1.05     35.11 o
   2  10  14       58.47       48.49     30.48 o
   4  10  14        7.71        3.16     17.27 o
   6  10  14       37.20       58.47     25.51 o
   8  10  14        2.64        3.22     30.69 o
  10  10  14       19.16       16.48     36.89 o
  -9  11  14      136.06      190.97     45.73 o
  -7  11  14       31.31       13.87     45.64 o
  -5  11  14       11.21       41.39     29.56 o
  -3  11  14      801.79      890.36     38.41 o
  -1  11  14       13.69       15.30     31.18 o
   1  11  14      154.69      168.91     31.19 o
   3  11  14       50.84       40.27     33.34 o
   5  11  14        2.39       -1.86     26.26 o
   7  11  14      161.02      182.86     29.84 o
   9  11  14       45.36       36.56     35.32 o
  11  11  14       43.17       52.43     39.92 o
 -10  12  14       46.92       94.32     56.43 o
  -8  12  14        1.39        0.97     43.13 o
  -6  12  14       66.21       69.49     42.71 o
  -4  12  14        5.93       33.63     31.80 o
  -2  12  14      115.00       95.66     34.43 o
   0  12  14      400.58      330.90     43.88 o
   2  12  14        1.14       29.38     34.38 o
   4  12  14        9.42        2.70     35.09 o
   6  12  14      160.20      208.00     31.05 o
   8  12  14      118.61       99.28     36.85 o
  10  12  14        4.84       18.50     48.69 o
  -9  13  14        6.84       28.61     58.85 o
  -7  13  14       44.86       49.42     47.36 o
  -5  13  14       59.41       91.98     39.43 o
  -3  13  14       50.31       40.01     47.55 o
  -1  13  14       54.25       28.19     45.66 o
   1  13  14        2.28       -0.84     43.22 o
   3  13  14        4.30      -10.48     42.39 o
   5  13  14       50.82       59.59     44.24 o
   7  13  14       14.56       44.97     36.17 o
   9  13  14       12.65       21.13     44.05 o
  -8  14  14       31.07       67.03     55.76 o
  -6  14  14        3.08       19.68     58.37 o
  -4  14  14       14.66       35.25     47.73 o
  -2  14  14        8.02      -10.51     44.93 o
   0  14  14       23.55       35.30     49.05 o
   2  14  14        8.27        9.19     43.72 o
   4  14  14       67.03       76.41     45.22 o
   6  14  14        3.06       85.29     57.89 o
   8  14  14        0.00        5.58     78.26 o
  -7  15  14       28.15       70.13     54.61 o
  -5  15  14       21.67       42.18     61.61 o
  -3  15  14        0.15      -13.20     45.80 o
  -1  15  14        1.15       25.21     55.94 o
   1  15  14        4.07       -7.75     47.25 o
   3  15  14       13.01       26.90     47.94 o
   5  15  14        4.23       10.56     46.14 o
   7  15  14       11.79       51.30     76.47 o
  -4  16  14       36.39       72.56     56.73 o
  -2  16  14       13.13       54.72     58.08 o
   0  16  14        0.59       -2.23     53.58 o
   2  16  14       53.28      104.53     49.74 o
   4  16  14       10.27       40.10     51.93 o
   0   1  15     2254.92     2158.68     27.94 o
  -1   2  15      216.93      243.35     14.75 o
   1   2  15       25.55       19.62     13.44 o
  -2   3  15       37.60       26.69     14.89 o
   0   3  15      654.59      668.81     17.83 o
   2   3  15       37.91       34.38     16.30 o
  -3   4  15       16.07        8.37     19.81 o
  -1   4  15     2010.94     1926.00     21.92 o
   1   4  15      399.54      386.47     20.64 o
   3   4  15     1689.22     1536.85     23.44 o
  -4   5  15        3.73        5.07     21.90 o
  -2   5  15      634.93      617.28     22.61 o
   0   5  15      112.72       96.09     11.90 o
   2   5  15       53.73       67.44     18.10 o
   4   5  15       20.41       21.59     15.59 o
  -5   6  15       15.07       16.09     24.56 o
  -3   6  15      835.36      817.88     24.88 o
  -1   6  15     1022.54     1013.64     31.23 o
   1   6  15      172.70      135.24     13.78 o
   3   6  15        0.14       -9.13     25.17 o
   5   6  15       76.53       90.70     17.41 o
  -6   7  15      216.62      233.69     36.04 o
  -4   7  15        8.20       -2.86     24.25 o
  -2   7  15       31.42       14.57     27.26 o
   0   7  15       35.93       10.08     19.72 o
   2   7  15        0.05       16.34     15.20 o
   4   7  15       87.34      117.89     17.19 o
   6   7  15        5.89       16.52     20.85 o
  -7   8  15      475.03      468.86     42.77 o
  -5   8  15      176.25      153.29     32.42 o
  -3   8  15      985.51     1131.14     31.20 o
  -1   8  15      456.07      416.03     34.13 o
   1   8  15      433.60      381.83     31.96 o
   3   8  15       48.46       36.58     20.31 o
   5   8  15       86.76       88.50     21.47 o
   7   8  15        0.83        3.65     23.60 o
  -8   9  15      165.07      208.54     23.28 o
  -6   9  15        0.06        2.99     32.71 o
  -4   9  15        0.13       16.63     33.10 o
  -2   9  15       40.04       43.77     31.94 o
   0   9  15       43.90       63.48     47.60 o
   2   9  15      279.89      229.08     36.12 o
   4   9  15       45.19       27.65     24.71 o
   6   9  15       52.15       37.84     28.71 o
   8   9  15        1.30       26.62     29.10 o
  -9  10  15       49.42       36.68     37.46 o
  -7  10  15       12.45       19.10     49.09 o
  -5  10  15      485.94      588.44     35.66 o
  -3  10  15       34.03       48.74     34.23 o
  -1  10  15      100.71      103.88     40.26 o
   1  10  15        3.58      -10.89     39.01 o
   3  10  15       95.10       69.87     33.44 o
   5  10  15      108.33      128.01     25.86 o
   7  10  15        4.32       -1.53     33.74 o
   9  10  15       59.98       93.71     41.77 o
 -10  11  15        5.22       31.97     44.13 o
  -8  11  15        7.42       32.29     44.18 o
  -6  11  15        8.81       19.75     42.77 o
  -4  11  15      145.41      137.26     36.23 o
  -2  11  15        0.89       15.30     40.05 o
   0  11  15       44.13       45.22     40.63 o
   2  11  15        0.05       -9.42     33.36 o
   4  11  15       74.27       64.93     34.71 o
   6  11  15      132.89      155.70     29.75 o
   8  11  15        1.65        9.18     32.29 o
  10  11  15       15.39       43.30     39.61 o
  -9  12  15       25.55       51.04     45.24 o
  -7  12  15       18.13       23.25     44.16 o
  -5  12  15      477.71      632.88     46.90 o
  -3  12  15       98.67       91.93     49.23 o
  -1  12  15       40.12       48.48     43.84 o
   1  12  15       68.73       47.85     43.02 o
   3  12  15      112.00      124.26     42.83 o
   5  12  15       87.78       83.69     36.23 o
   7  12  15       10.23        6.24     36.58 o
   9  12  15       13.80       11.44     44.99 o
  -8  13  15       12.89       24.30     58.07 o
  -6  13  15      135.93      188.85     47.51 o
  -4  13  15        1.11        3.07     48.27 o
  -2  13  15        6.57        4.98     44.55 o
   0  13  15       14.05       38.92     46.23 o
   2  13  15       15.89       21.89     45.53 o
   4  13  15      158.30      106.04     42.73 o
   6  13  15        3.23       47.59     45.47 o
   8  13  15        0.41        9.05     47.28 o
  -7  14  15      188.34      176.03     54.39 o
  -5  14  15       65.89       94.48     50.68 o
  -3  14  15       31.41       36.58     47.88 o
  -1  14  15       59.00       37.78     46.33 o
   1  14  15       20.68       31.48     47.06 o
   3  14  15       11.38       18.50     46.66 o
   5  14  15        5.26        5.38     56.19 o
   7  14  15        1.55       32.84     57.86 o
  -4  15  15       49.15       62.14     58.18 o
  -2  15  15       89.81      108.18     47.46 o
   0  15  15        2.57       -5.01     48.65 o
   2  15  15        2.71       43.15     48.54 o
   4  15  15        3.90       24.92     59.34 o
  -1  16  15       18.73       37.51     50.13 o
   1  16  15       24.21        8.97     50.48 o
   0   0  16    21839.84    20894.72    454.63 o
   1   1  16      250.89      240.09     23.36 o
   0   2  16     4153.13     3979.65     38.80 o
   2   2  16     4447.97     4290.92     32.44 o
  -1   3  16      301.16      290.52     13.60 o
   1   3  16        0.64       -7.41     12.92 o
   3   3  16      347.37      325.22     19.16 o
  -2   4  16     7822.50     8175.51     47.58 o
   0   4  16      329.45      305.42     14.82 o
   2   4  16      146.43      129.45     19.33 o
   4   4  16       60.29       51.77     21.74 o
  -3   5  16        0.93       15.02     22.10 o
  -1   5  16       70.69       95.06     21.71 o
   1   5  16      244.99      237.68     19.39 o
   3   5  16       35.45       57.03     20.00 o
   5   5  16        9.50       34.18     24.49 o
  -4   6  16     2274.28     2167.86     34.57 o
  -2   6  16     1820.84     1763.23     31.77 o
   0   6  16        1.75        3.12     15.99 o
   2   6  16       79.16       83.44     24.46 o
   4   6  16       73.90       67.34     16.25 o
   6   6  16     1211.18     1116.99     31.64 o
  -5   7  16      205.73      242.36     31.45 o
  -3   7  16      158.68      188.52     26.45 o
  -1   7  16       36.87       -0.79     33.24 o
   1   7  16        7.14       28.34     27.63 o
   3   7  16        9.11        3.11     22.17 o
   5   7  16        0.09        7.12     21.11 o
   7   7  16        0.00        5.39     29.66 o
  -6   8  16       27.43       28.73     32.11 o
  -4   8  16     1913.74     1959.96     43.58 o
  -2   8  16      664.97      489.90     37.50 o
   0   8  16      613.30      608.38     46.22 o
   2   8  16      165.84      172.45     33.15 o
   4   8  16      398.80      358.72     26.89 o
   6   8  16      140.54       91.43     24.90 o
   8   8  16        1.50       29.10     35.84 o
  -7   9  16       46.87       75.56     40.85 o
  -5   9  16      101.01      144.49     32.82 o
  -3   9  16      213.87      177.07     36.62 o
  -1   9  16      287.22      291.83     51.94 o
   1   9  16        0.00       -4.66     30.64 o
   3   9  16        0.04       16.00     37.03 o
   5   9  16        6.41       18.39     27.28 o
   7   9  16        0.45       -2.26     26.24 o
   9   9  16       29.00       27.16     38.50 o
  -8  10  16        3.72      -13.76     37.89 o
  -6  10  16       67.65       93.05     42.60 o
  -4  10  16      203.63      219.64     38.30 o
  -2  10  16       53.47       20.48     47.23 o
   0  10  16      307.05      344.34     52.95 o
   2  10  16      448.32      451.12     40.73 o
   4  10  16      734.50      762.41     40.49 o
   6  10  16        0.18        7.45     31.69 o
   8  10  16        4.07       10.44     39.45 o
  10  10  16        1.23       19.88     39.06 o
  -9  11  16       11.30       39.28     44.83 o
  -7  11  16        7.43       16.00     53.25 o
  -5  11  16        0.93       10.30     41.00 o
  -3  11  16       20.30       -2.87     45.78 o
  -1  11  16       11.41       30.11     53.79 o
   1  11  16        4.20       -3.13     40.59 o
   3  11  16       25.92       49.66     40.90 o
   5  11  16        4.18       -2.03     45.37 o
   7  11  16        2.59        8.93     41.60 o
   9  11  16        0.48       34.08     42.03 o
  -8  12  16       15.49       30.16     46.34 o
  -6  12  16       41.26       58.29     54.54 o
  -4  12  16      151.44      164.99     63.23 o
  -2  12  16       21.61       38.85     40.61 o
   0  12  16        6.11       -6.44     46.18 o
   2  12  16        1.40        7.04     42.58 o
   4  12  16       52.93       65.15     43.30 o
   6  12  16      128.93      173.16     48.83 o
   8  12  16        5.89       25.40     45.72 o
  -7  13  16        3.57      -11.00     59.11 o
  -5  13  16       27.37       25.52     52.98 o
  -3  13  16       10.05       -6.52     49.74 o
  -1  13  16       10.72       27.49     45.25 o
   1  13  16        8.82       -5.36     48.33 o
   3  13  16        0.02       13.10     43.91 o
   5  13  16       44.15       32.68     57.34 o
   7  13  16       12.38       43.58     48.39 o
  -6  14  16       91.36      165.40     72.50 o
  -4  14  16       33.42       52.06     51.23 o
  -2  14  16        0.89        2.28     44.09 o
   0  14  16        0.28       18.17     50.17 o
   2  14  16        3.15       57.87     47.80 o
   4  14  16        0.03      -15.61     57.73 o
   6  14  16       16.59       85.90     59.89 o
  -3  15  16       22.97       20.26     50.95 o
  -1  15  16        9.53       32.03     45.34 o
   1  15  16        0.05      -14.13     50.09 o
   3  15  16       43.68       61.66     61.81 o
   0   1  17      351.28      323.29     19.34 o
  -1   2  17      146.77      156.94     15.78 o
   1   2  17     1490.21     1503.69     23.61 o
  -2   3  17      757.27      717.21     22.16 o
   0   3  17      739.60      703.74     20.39 o
   2   3  17        0.30       -1.82     17.94 o
  -3   4  17       12.06       25.65     23.63 o
  -1   4  17      437.87      436.73     18.61 o
   1   4  17        9.26        0.71     18.88 o
   3   4  17        0.06       13.33     21.98 o
  -4   5  17       17.34       11.29     25.73 o
  -2   5  17     1500.05     1530.61     30.43 o
   0   5  17      152.57      147.73     12.71 o
   2   5  17       57.60       91.34     20.52 o
   4   5  17      265.72      247.35     23.55 o
  -5   6  17       77.28       48.21     29.38 o
  -3   6  17      452.10      501.59     27.55 o
  -1   6  17      227.14      183.64     28.46 o
   1   6  17       75.27       86.79     21.42 o
   3   6  17       13.00       14.40     24.74 o
   5   6  17        4.46       10.03     23.00 o
  -6   7  17       38.39       25.69     29.16 o
  -4   7  17      112.20       91.01     30.18 o
  -2   7  17      580.55      529.19     34.47 o
   0   7  17       66.41       43.15     27.81 o
   2   7  17        5.71       -2.22     27.11 o
   4   7  17      137.45      145.35     22.44 o
   6   7  17      263.43      300.62     29.90 o
  -7   8  17        0.02        3.68     33.72 o
  -5   8  17       91.25       76.74     31.99 o
  -3   8  17     1649.60     1792.92     43.81 o
  -1   8  17       21.93       37.76     35.57 o
   1   8  17       58.14       54.13     27.59 o
   3   8  17        0.82      -16.31     35.25 o
   5   8  17       19.52       11.19     28.26 o
   7   8  17       20.50       19.08     38.32 o
  -8   9  17       66.45       79.58     38.94 o
  -6   9  17      189.54      180.52     35.13 o
  -4   9  17       25.97       36.08     36.09 o
  -2   9  17       44.46       67.18     39.26 o
   0   9  17      137.88      145.66     45.89 o
   2   9  17      342.04      374.40     37.65 o
   4   9  17      367.78      333.28     24.77 o
   6   9  17       22.71       26.46     32.48 o
   8   9  17        8.81       19.40     37.76 o
  -9  10  17       84.39       91.39     39.09 o
  -7  10  17        0.87       33.39     51.11 o
  -5  10  17      137.86      132.18     38.57 o
  -3  10  17      587.75      590.55     43.95 o
  -1  10  17       34.55       49.57     42.17 o
   1  10  17        0.73       -7.66     47.59 o
   3  10  17        6.11       29.75     45.12 o
   5  10  17       62.77       60.10     43.95 o
   7  10  17        1.21        7.29     42.96 o
   9  10  17        4.33        2.59     46.39 o
  -8  11  17       57.50       86.52     45.03 o
  -6  11  17      300.64      282.95     46.07 o
  -4  11  17      287.38      357.78     44.65 o
  -2  11  17      436.50      416.44     56.05 o
   0  11  17      202.57      162.81     52.54 o
   2  11  17       43.72       38.50     54.74 o
   4  11  17      183.88      225.96     52.32 o
   6  11  17      125.74      147.26     45.12 o
   8  11  17       56.29       57.94     52.29 o
  -7  12  17      143.11      156.33     51.28 o
  -5  12  17      285.65      266.38     56.01 o
  -3  12  17       42.08       82.28     52.60 o
  -1  12  17        6.04       31.55     46.87 o
   1  12  17       32.44       25.28     56.43 o
   3  12  17      139.35      155.94     54.70 o
   5  12  17       16.56        9.71     56.00 o
   7  12  17       43.81       56.05     47.79 o
  -6  13  17       29.06       66.13     58.10 o
  -4  13  17        1.38       25.37     53.96 o
  -2  13  17       89.49      112.40     49.88 o
   0  13  17       18.29       51.19     48.32 o
   2  13  17       24.99        1.99     48.20 o
   4  13  17       24.74       51.51     60.01 o
   6  13  17       56.67       41.37     56.70 o
  -3  14  17       17.73       29.45     45.89 o
  -1  14  17        6.55       24.98     44.40 o
   1  14  17        4.36        5.11     50.83 o
   3  14  17      190.66      162.36     61.44 o
   1   1  18      136.78      132.17     18.25 o
   0   2  18      478.72      492.85     19.90 o
   2   2  18     1869.12     1804.24     30.84 o
  -1   3  18      320.02      330.52     21.18 o
   1   3  18        1.49        7.99     11.52 o
   3   3  18       11.72       30.18     20.36 o
  -2   4  18     2323.25     2346.16     43.09 o
   0   4  18       14.44       13.86     12.78 o
   2   4  18      276.41      264.36     21.76 o
   4   4  18        7.86       20.60     23.56 o
  -3   5  18      132.85       99.59     25.96 o
  -1   5  18      239.84      228.32     23.27 o
   1   5  18        8.34       14.76     18.59 o
   3   5  18       14.72       27.76     20.42 o
   5   5  18       93.85       98.18     27.27 o
  -4   6  18       24.12       47.13     29.23 o
  -2   6  18      200.73      209.06     27.60 o
   0   6  18       56.47       61.36     27.16 o
   2   6  18      205.07      199.87     28.06 o
   4   6  18      165.52      185.81     32.83 o
   6   6  18      619.32      551.76     30.15 o
  -5   7  18       74.54      102.31     32.85 o
  -3   7  18       68.92      109.01     33.63 o
  -1   7  18       10.90       24.29     30.11 o
   1   7  18       17.77       15.96     34.50 o
   3   7  18       14.78       19.56     19.72 o
   5   7  18      109.58       85.50     29.00 o
   7   7  18       92.44       92.42     43.62 o
  -6   8  18        0.66        6.83     33.50 o
  -4   8  18       33.08       54.75     35.54 o
  -2   8  18      588.08      557.58     37.25 o
   0   8  18       86.50       75.73     35.84 o
   2   8  18       76.29       92.44     46.56 o
   4   8  18      512.56      481.78     30.10 o
   6   8  18      149.24      135.28     34.28 o
   8   8  18       13.18        2.96     38.36 o
  -7   9  18       13.79       16.61     44.46 o
  -5   9  18       30.00       51.92     37.43 o
  -3   9  18        8.60       16.07     39.12 o
  -1   9  18       29.48       41.47     43.64 o
   1   9  18       15.31       41.50     44.58 o
   3   9  18        0.13       19.19     47.21 o
   5   9  18      109.28      133.92     45.19 o
   7   9  18       29.94       62.28     52.35 o
   9   9  18        5.85        3.32     45.99 o
  -8  10  18       19.28       32.79     44.15 o
  -6  10  18        0.74       -8.99     46.08 o
  -4  10  18       38.86       80.70     38.72 o
  -2  10  18        2.88       -5.95     46.08 o
   0  10  18      168.10      137.29     48.65 o
   2  10  18      100.39       81.38     47.66 o
   4  10  18      110.06       78.16     48.75 o
   6  10  18        8.78       -0.72     44.99 o
   8  10  18      112.64      122.93     48.19 o
  -7  11  18       34.53       40.25     52.71 o
  -5  11  18       49.78       92.97     44.39 o
  -3  11  18       68.10      111.23     48.73 o
  -1  11  18        0.88       15.49     44.89 o
   1  11  18       26.91       38.93     48.06 o
   3  11  18       40.16       62.83     51.46 o
   5  11  18        8.93       -2.51     50.73 o
   7  11  18        3.18       18.22     46.38 o
  -6  12  18        8.71       38.76     54.32 o
  -4  12  18        1.57       15.07     49.15 o
  -2  12  18      161.34      167.30     49.10 o
   0  12  18       31.06       48.47     52.43 o
   2  12  18       76.45      116.24     52.48 o
   4  12  18       35.14       63.57     55.16 o
   6  12  18        4.11       48.13     52.76 o
  -3  13  18        9.14        7.26     50.62 o
  -1  13  18       25.85       49.18     52.27 o
   1  13  18       16.13       28.77     60.93 o
   3  13  18       18.45       26.22     59.21 o
   0   1  19      696.13      669.07     25.04 o
  -1   2  19        2.59       10.02     15.05 o
   1   2  19      119.23      103.62     17.29 o
  -2   3  19       11.18       27.96     21.12 o
   0   3  19        7.34        7.86     17.78 o
   2   3  19      223.75      203.97     24.92 o
  -3   4  19       55.10       37.50     30.04 o
  -1   4  19      969.73      994.65     22.83 o
   1   4  19      116.69      119.83     18.30 o
   3   4  19       32.34       35.21     23.67 o
  -4   5  19       77.61       61.65     27.66 o
  -2   5  19        6.27        5.50     26.18 o
   0   5  19       94.00       85.35     16.29 o
   2   5  19      618.78      575.76     27.90 o
   4   5  19      322.90      296.10     31.40 o
  -5   6  19       30.64       43.77     38.68 o
  -3   6  19      366.74      406.76     31.58 o
  -1   6  19      380.92      397.89     31.90 o
   1   6  19       28.84       60.93     27.95 o
   3   6  19        0.69       13.08     42.83 o
   5   6  19       89.39       58.92     34.97 o
  -6   7  19       78.07       76.22     41.36 o
  -4   7  19       30.85       52.03     34.51 o
  -2   7  19      132.46      141.32     31.96 o
   0   7  19      303.39      286.78     35.09 o
   2   7  19      235.03      229.68     46.22 o
   4   7  19       37.55       46.95     29.50 o
   6   7  19        5.72       -8.62     43.58 o
  -7   8  19      134.00      133.76     44.30 o
  -5   8  19       37.24       40.59     38.06 o
  -3   8  19      768.13      797.00     46.49 o
  -1   8  19       44.61       74.35     39.48 o
   1   8  19       70.26       82.77     46.19 o
   3   8  19        3.30       40.02     46.70 o
   5   8  19        2.18       16.06     42.83 o
   7   8  19        0.01       -9.92     45.80 o
  -8   9  19       12.44       25.82     46.96 o
  -6   9  19        4.23       42.46     47.19 o
  -4   9  19       14.44       12.55     40.93 o
  -2   9  19       46.81       57.66     41.76 o
   0   9  19       71.16       92.17     44.46 o
   2   9  19      229.79      243.65     51.09 o
   4   9  19      129.50      140.30     51.34 o
   6   9  19       61.14       77.26     47.30 o
   8   9  19       62.39       62.48     48.66 o
  -7  10  19      177.06      227.51     54.67 o
  -5  10  19      635.15      655.08     56.09 o
  -3  10  19      474.12      488.78     48.45 o
  -1  10  19       10.22        6.98     44.74 o
   1  10  19       13.58        4.04     49.59 o
   3  10  19       63.72       43.58     51.02 o
   5  10  19       97.87      100.34     50.67 o
   7  10  19       27.97       76.36     49.06 o
  -6  11  19       61.03      100.84     48.08 o
  -4  11  19        9.07       15.58     58.55 o
  -2  11  19      232.97      250.38     49.23 o
   0  11  19      190.33      234.27     48.77 o
   2  11  19       20.72       53.41     53.50 o
   4  11  19       57.53      100.78     55.94 o
   6  11  19      207.13      219.16     50.55 o
  -3  12  19      127.47      165.32     49.37 o
  -1  12  19       52.90       83.76     50.10 o
   1  12  19       19.52       22.66     54.01 o
   3  12  19      116.03       96.29     56.34 o
   0   0  20     7244.60     7316.14    117.20 o
   1   1  20      172.65      146.05     18.76 o
   0   2  20     1323.65     1353.72     29.92 o
   2   2  20     1919.32     2011.07     35.12 o
  -1   3  20      274.62      258.82     23.30 o
   1   3  20        1.72       -3.20     22.65 o
   3   3  20        6.66       29.17     30.23 o
  -2   4  20     2232.82     2248.43     42.05 o
   0   4  20       15.60       35.97     30.41 o
   2   4  20      365.69      397.21     32.32 o
   4   4  20      808.37      775.86     43.81 o
  -3   5  20       23.22       37.15     41.68 o
  -1   5  20        0.08        7.01     35.04 o
   1   5  20       65.00       52.58     34.77 o
   3   5  20      205.95      189.48     39.22 o
   5   5  20       94.81       78.83     39.57 o
  -4   6  20      849.56      693.40     45.83 o
  -2   6  20      284.43      281.26     43.04 o
   0   6  20       16.69       21.81     37.36 o
   2   6  20       68.46       84.07     44.09 o
   4   6  20      200.69      235.72     40.62 o
   6   6  20      330.94      356.36     43.27 o
  -5   7  20        4.56       20.28     39.65 o
  -3   7  20      413.54      438.46     57.15 o
  -1   7  20        4.38        5.53     42.71 o
   1   7  20       62.86       81.89     47.64 o
   3   7  20       47.12       73.64     48.55 o
   5   7  20       17.20       31.80     41.95 o
   7   7  20        1.16       28.81     47.21 o
  -6   8  20       14.60       44.77     41.38 o
  -4   8  20      281.93      227.10     56.48 o
  -2   8  20      384.56      447.24     49.31 o
   0   8  20      329.52      355.40     47.47 o
   2   8  20        7.38        4.56     48.00 o
   4   8  20      169.83      190.75     52.31 o
   6   8  20       46.78       59.46     49.23 o
   8   8  20       40.09       44.43     50.03 o
  -7   9  20        1.09       25.17     49.09 o
  -5   9  20       73.59      112.74     54.44 o
  -3   9  20      122.49      167.11     54.40 o
  -1   9  20        5.56        6.90     44.48 o
   1   9  20        5.74       16.81     49.05 o
   3   9  20       30.98       37.76     50.94 o
   5   9  20       41.86       43.32     52.09 o
   7   9  20        9.52       28.23     50.10 o
  -6  10  20      102.47      137.03     51.10 o
  -4  10  20        0.55       11.67     61.56 o
  -2  10  20       20.38       35.43     48.24 o
   0  10  20      153.60      149.67     48.38 o
   2  10  20      190.17      147.52     53.31 o
   4  10  20      104.33       92.36     54.48 o
   6  10  20        6.06       19.59     49.47 o
  -3  11  20        0.66      -46.86     60.73 o
  -1  11  20        0.41       -2.90     48.59 o
   1  11  20       10.42       73.40     56.13 o
   3  11  20       26.54       21.67     55.00 o
   0   1  21       20.13       13.53     18.33 o
  -1   2  21        8.49       10.79     27.17 o
   1   2  21      109.06       98.01     33.46 o
  -2   3  21       53.65       39.43     37.20 o
   0   3  21        8.74       12.01     35.68 o
   2   3  21        0.04       41.07     35.49 o
  -3   4  21       74.67       72.55     43.80 o
  -1   4  21       48.58       58.12     42.51 o
   1   4  21        3.45       41.65     35.91 o
   3   4  21        0.68       17.02     43.08 o
  -4   5  21      219.20      213.27     42.92 o
  -2   5  21        7.68       47.37     51.91 o
   0   5  21       52.07       66.70     37.44 o
   2   5  21        0.15        6.11     38.07 o
   4   5  21       33.32       38.65     39.24 o
  -5   6  21       12.24       17.54     44.72 o
  -3   6  21       24.76       59.64     58.89 o
  -1   6  21      156.04      138.53     43.81 o
   1   6  21      130.28      148.17     40.97 o
   3   6  21       58.99       55.42     43.66 o
   5   6  21       24.08       17.86     42.00 o
  -6   7  21       10.40       18.72     48.83 o
  -4   7  21       26.04       45.78     58.01 o
  -2   7  21       71.57       96.91     54.54 o
   0   7  21        1.82        7.08     40.86 o
   2   7  21        0.34       28.70     48.26 o
   4   7  21        2.01       16.85     49.66 o
   6   7  21        0.14       24.73     47.61 o
  -5   8  21       11.33       39.72     55.13 o
  -3   8  21      455.33      441.00     57.02 o
  -1   8  21       94.47      113.64     51.30 o
   1   8  21       37.35       36.82     48.19 o
   3   8  21        3.12       14.87     50.65 o
   5   8  21       31.69       41.97     48.41 o
  -4   9  21       57.03       93.57     63.35 o
  -2   9  21        2.91       22.11     50.50 o
   0   9  21       12.18       14.53     46.74 o
   2   9  21       13.69       39.71     52.56 o
   4   9  21       53.51       61.85     54.05 o
  -1  10  21        0.14        5.20     59.74 o
   1  10  21        0.31      -10.48     48.48 o
   1   1  22       10.79      -26.12     45.82 o
   0   2  22       17.52       -1.26     36.93 o
   2   2  22       47.36       47.52     47.55 o
  -1   3  22       48.49       27.94     45.00 o
   1   3  22        0.12        2.96     36.96 o
   3   3  22       44.19       76.94     45.59 o
  -2   4  22       10.54        6.97     61.73 o
   0   4  22       32.16       45.45     38.32 o
   2   4  22        9.93       18.28     35.19 o
   4   4  22       85.62      115.18     63.83 o
  -3   5  22      289.51      247.32     64.14 o
  -1   5  22      143.50      146.25     47.06 o
   1   5  22        4.20       33.04     42.59 o
   3   5  22        5.84       18.30     46.28 o
   5   5  22        0.49       15.23     56.13 o
  -4   6  22       10.14       15.18     58.50 o
  -2   6  22       66.62      107.10     54.97 o
   0   6  22        0.75       25.55     46.93 o
   2   6  22        1.91       10.51     41.45 o
   4   6  22        1.18       23.04     49.12 o
   6   6  22       24.28       48.54     50.36 o
  -5   7  22        8.21       50.58     54.77 o
  -3   7  22       88.98      112.68     67.07 o
  -1   7  22       12.30       46.19     47.54 o
   1   7  22        8.75       22.58     51.95 o
   3   7  22        0.40       -5.04     45.30 o
   5   7  22       20.71       11.47     51.43 o
  -2   8  22      148.32       86.92     49.84 o
   0   8  22        1.32       26.51     55.97 o
   2   8  22       22.47       40.30     53.55 o
   0   1  23        4.59       20.71     53.65 o
  -1   2  23       15.06       -7.47     50.89 o
   1   2  23        3.74       29.49     47.22 o
  -2   3  23       67.37      121.87     48.51 o
   0   3  23        3.04       10.17     47.36 o
   2   3  23        0.63        5.96     48.62 o
  -3   4  23       10.47       17.39     64.42 o
  -1   4  23        0.69      -27.96     48.39 o
   1   4  23       29.36       65.13     44.14 o
   3   4  23      241.94      264.14     60.98 o
  -4   5  23        2.66       42.69     65.75 o
  -2   5  23        6.77      -11.60     68.98 o
   0   5  23       47.00       67.69     42.19 o
   2   5  23       35.94       84.30     51.88 o
   4   5  23       15.13       22.79     65.68 o
  -3   6  23        3.56       48.91     63.72 o
  -1   6  23       30.21       20.84     48.18 o
   1   6  23       34.54       67.41     51.37 o
   3   6  23        0.80      -53.33     63.40 o
   0   0  24       26.11       53.18     93.18 o
   1   1  24        2.99       20.74     49.82 o
   0   2  24       23.48       38.13     51.61 o
   2   2  24        2.22       41.28     45.88 o
  -1   3  24        1.38       17.48     52.00 o
   1   3  24        0.00      -11.99     47.32 o
 
